# Supplementary material for: Casomorphine-10 (CM-10) Peptide Orchestrates Circadian and Neurodevelopmental Gene Clusters via δ-Opioid Receptor Signaling: Insights from Transcriptome Analysis with δ-Opioid Receptor-Expressing HEK293 Cells
Source: Life (Basel). 2025 Oct 20;15(10):1636. doi: 10.3390/life15101636 (PMC12565452; doi:10.3390/life15101636)
Supplement: Supplementary file 1 [file life-15-01636-s001.zip]

Archive with 6 entries (6 files):
- CM-10 gene expressions (Supplementary Table S5) 20250916.xlsx
- CM-10 gene expression  Supplementary Figure S1 revised.pptx
- CM-10 gene expressions (Supplementary Table S1) 20250915.xlsx
- CM-10 gene expressions (Supplementary Table S2) 20250915.xlsx
- CM-10 gene expressions (Supplementary Table S3) 20250916.xlsx
- CM-10 gene expressions (Supplementary Table S4) 20250916.xlsx
