# Supplementary material for: Casomorphine-10 (CM-10) Peptide Orchestrates Circadian and Neurodevelopmental Gene Clusters via δ-Opioid Receptor Signaling: Insights from Transcriptome Analysis with δ-Opioid Receptor-Expressing HEK293 Cells
Source: Life (Basel). 2025 Oct 20;15(10):1636. doi: 10.3390/life15101636 (PMC12565452; doi:10.3390/life15101636)
Supplement: Supplementary file 1 [file life-15-01636-s001.zip › CM-10 gene expressions (Supplementary Table S1) 20250915.xlsx]

## Sheet: Table S1 Down regulated genes
Supplementary Table 1. Downregulated gene expressions in DOR-HEK293 cells by CM-10 exposure.
Cont Av	CM10 Av	CM10 Av/Cont Av	CREBBP	Product
482	109	0.226141	RNA45SN2	RNA, 45S pre-ribosomal N2
629	248	0.394277	HNRNPH1	heterogeneous nuclear ribonucleoprotein H1, transcript variant 19
673	283	0.420505	CANX	calnexin, transcript variant X2
320	150	0.46875	ZZEF1	zinc finger ZZ-type and EF-hand domain containing 1, transcript variant X6
379	181	0.477573	NOTCH2	notch receptor 2, transcript variant 2
340	165	0.485294	KIAA0100	KIAA0100, transcript variant 3
356	174	0.488764	EIF3C	eukaryotic translation initiation factor 3 subunit C, transcript variant X1
335	168	0.501493	UTRN	utrophin, transcript variant X10
250	127	0.508	UBL7	ubiquitin like 7, transcript variant 4
233	120	0.515021	ZNF451	zinc finger protein 451, transcript variant X7
225	116	0.515556	GLCE	glucuronic acid epimerase, transcript variant 2
300	155	0.516667	SPCS2P4
219	114	0.520548	SYNJ2	synaptojanin 2, transcript variant X6
305	160	0.52459	SYNM	synemin, transcript variant X1
431	227	0.526682	CREBBP	CREB binding protein, transcript variant X6
5851	3090	0.528115	RNA45SN4	RNA, 45S pre-ribosomal N4
232	124	0.534483	ITPR2	inositol 1,4,5-trisphosphate receptor type 2, transcript variant X5
271	145	0.535055	ASH1L	ASH1 like histone lysine methyltransferase, transcript variant X9
198	106	0.535354	ZCCHC14	zinc finger CCHC-type containing 14, transcript variant X4
306	165	0.539216	ANKFY1	ankyrin repeat and FYVE domain containing 1, transcript variant X4
217	118	0.543779	MGA	MAX dimerization protein MGA, transcript variant X23
192	105	0.546875	SGSM2	small G protein signaling modulator 2, transcript variant X16
422	231	0.547393	MTOR	mechanistic target of rapamycin kinase, transcript variant X7
206	113	0.548544	KMT2C	lysine methyltransferase 2C, transcript variant X25
205	113	0.55122	GALNT2	polypeptide N-acetylgalactosaminyltransferase 2, transcript variant 3
194	107	0.551546	SYNE2	spectrin repeat containing nuclear envelope protein 2, transcript variant X18
226	126	0.557522	EYA4	EYA transcriptional coactivator and phosphatase 4, transcript variant X11
403	225	0.558313	NCR3LG1	natural killer cell cytotoxicity receptor 3 ligand 1, transcript variant X3
684	383	0.559942	PIK3C2A	phosphatidylinositol-4-phosphate 3-kinase catalytic subunit type 2 alpha, transcript variant X3
182	102	0.56044	KIF13B	kinesin family member 13B, transcript variant X7
237	134	0.565401	CELSR1	cadherin EGF LAG seven-pass G-type receptor 1, transcript variant X2
210	119	0.566667	SGSH	N-sulfoglucosamine sulfohydrolase, transcript variant X10
490	278	0.567347	HELZ	helicase with zinc finger, transcript variant X8
400	228	0.57	NOMO2	NODAL modulator 2, transcript variant X1
666	380	0.570571	SEC16A	SEC16 homolog A, endoplasmic reticulum export factor, transcript variant X23
203	116	0.571429	LIMD1	LIM domains containing 1, transcript variant X1
353	202	0.572238	JMJD1C	jumonji domain containing 1C, transcript variant X11
206	118	0.572816	DOCK3	dedicator of cytokinesis 3, transcript variant X9
178	102	0.573034	FAM149B1	family with sequence similarity 149 member B1, transcript variant X11
216	124	0.574074	TTBK2	tau tubulin kinase 2, transcript variant X8
200	115	0.575	DYNC2H1	dynein cytoplasmic 2 heavy chain 1, transcript variant X4
440	253	0.575	REV3L	REV3 like, DNA directed polymerase zeta catalytic subunit, transcript variant X17
581	336	0.578313	NSD1	nuclear receptor binding SET domain protein 1, transcript variant X12
354	205	0.579096	SNX19	sorting nexin 19, transcript variant 6
354	205	0.579096	AKAP11	A-kinase anchoring protein 11, transcript variant X10
257	149	0.579767	SLC39A10	solute carrier family 39 member 10, transcript variant X7
280	163	0.582143	MET	MET proto-oncogene, receptor tyrosine kinase, transcript variant 3
182	106	0.582418	THBD	thrombomodulin
305	178	0.583607	KAT6A	lysine acetyltransferase 6A, transcript variant 2
277	162	0.584838	ZNF512B	zinc finger protein 512B, transcript variant X8
352	206	0.585227	MICALL1	MICAL like 1, transcript variant X8
387	227	0.586563	CEP170B	centrosomal protein 170B, transcript variant X8
264	157	0.594697	FAM83B	family with sequence similarity 83 member B, transcript variant X4
263	157	0.596958	NUFIP1	nuclear FMR1 interacting protein 1, transcript variant X1
226	135	0.597345	FYCO1	FYVE and coiled-coil domain containing 1, transcript variant X5
226	135	0.597345	SLC12A2	solute carrier family 12 member 2, transcript variant X2
175	105	0.6	PAN3	poly(A) specific ribonuclease subunit PAN3, transcript variant X6
180	108	0.6	ZNF664-RFLNA	ZNF664-RFLNA readthrough, transcript variant 1
350	210	0.6	GAS2L3	growth arrest specific 2 like 3, transcript variant X4
405	243	0.6	CXADR	CXADR Ig-like cell adhesion molecule, transcript variant X4
356	214	0.601124	PFAS	phosphoribosylformylglycinamidine synthase, transcript variant X3
173	104	0.601156	RGS19	regulator of G protein signaling 19, transcript variant X1
653	393	0.601838	LAMA5	laminin subunit alpha 5, transcript variant X5
224	135	0.602679	SYDE2	synapse defective Rho GTPase homolog 2, transcript variant X1
647	390	0.602782	ITPR3	inositol 1,4,5-trisphosphate receptor type 3, transcript variant X2
287	173	0.602787	RALGPS2	Ral GEF with PH domain and SH3 binding motif 2, transcript variant X3
495	299	0.60404	HIPK1	homeodomain interacting protein kinase 1, transcript variant 2
223	135	0.605381	EVI5L	ecotropic viral integration site 5 like, transcript variant 1
208	126	0.605769	CELF2	CUGBP Elav-like family member 2, transcript variant X24
302	183	0.60596	RAPGEF1	Rap guanine nucleotide exchange factor 1, transcript variant X30
322	196	0.608696	ZFYVE16	zinc finger FYVE-type containing 16, transcript variant 4
356	217	0.609551	AMOTL1	angiomotin like 1, transcript variant X4
459	280	0.610022	ILRUN	inflammation and lipid regulator with UBA-like and NBR1-like domains, transcript variant X2
516	315	0.610465	EPB41	erythrocyte membrane protein band 4.1, transcript variant X48
552	337	0.610507	CPLANE1	ciliogenesis and planar polarity effector 1, transcript variant X23
252	154	0.611111	SUN1	Sad1 and UNC84 domain containing 1, transcript variant 8
201	123	0.61194	CSGALNACT2	chondroitin sulfate N-acetylgalactosaminyltransferase 2, transcript variant X6
384	235	0.611979	CEP192	centrosomal protein 192, transcript variant X17
428	262	0.61215	CEP250	centrosomal protein 250, transcript variant X15
263	161	0.612167	ZNF236	zinc finger protein 236, transcript variant X4
364	223	0.612637	BACH1	BTB domain and CNC homolog 1, transcript variant t
173	106	0.612717	FAM172A	family with sequence similarity 172 member A, transcript variant X22
684	420	0.614035	IGF1R	insulin like growth factor 1 receptor, transcript variant X7
223	137	0.61435	PRDM16	PR/SET domain 16, transcript variant 2
288	177	0.614583	UHRF1BP1L	UHRF1 binding protein 1 like, transcript variant 2
281	173	0.615658	LTN1	listerin E3 ubiquitin protein ligase 1, transcript variant X3
420	259	0.616667	QSER1	glutamine and serine rich 1, transcript variant X5
308	190	0.616883	PTPRD	protein tyrosine phosphatase receptor type D, transcript variant X33
204	126	0.617647	ATP11A	ATPase phospholipid transporting 11A, transcript variant X3
565	349	0.617699	BIRC6	baculoviral IAP repeat containing 6, transcript variant X18
241	149	0.618257	CDHR1	cadherin related family member 1, transcript variant X4
291	180	0.618557	SPTBN2	spectrin beta, non-erythrocytic 2, transcript variant X10
404	250	0.618812	SIPA1L3	signal induced proliferation associated 1 like 3, transcript variant X4
205	127	0.619512	PPP2R5E	protein phosphatase 2 regulatory subunit B'epsilon, transcript variant 7
451	280	0.620843	BTAF1	B-TFIID TATA-box binding protein associated factor 1, transcript variant X10
256	159	0.621094	CYP4X1	cytochrome P450 family 4 subfamily X member 1, transcript variant X1
198	123	0.621212	ESYT2	extended synaptotagmin 2, transcript variant X6
716	445	0.621508	KNTC1	kinetochore associated 1, transcript variant X8
390	243	0.623077	NRCAM	neuronal cell adhesion molecule, transcript variant X20
186	116	0.623656	NBEAL2	neurobeachin like 2, transcript variant X10
380	237	0.623684	DLG1	discs large MAGUK scaffold protein 1, transcript variant X41
258	161	0.624031	MBTD1	mbt domain containing 1, transcript variant X18
745	465	0.624161	CHD3	chromodomain helicase DNA binding protein 3, transcript variant X16
192	120	0.625	GAN	gigaxonin, transcript variant X1
272	170	0.625	PDE12	phosphodiesterase 12, transcript variant 2
275	172	0.625455	PREX1	phosphatidylinositol-3,4,5-trisphosphate dependent Rac exchange factor 1, transcript variant X1
406	254	0.625616	RTEL1	regulator of telomere elongation helicase 1, transcript variant 4
254	159	0.625984	CAMKK2	calcium/calmodulin dependent protein kinase kinase 2, transcript variant 6
492	308	0.626016	FAM120A	family with sequence similarity 120A, transcript variant 4
509	319	0.626719	BRCA2	BRCA2 DNA repair associated
268	168	0.626866	TGFBRAP1	transforming growth factor beta receptor associated protein 1, transcript variant 3
274	172	0.627737	TAB3	TGF-beta activated kinase 1 (MAP3K7) binding protein 3, transcript variant X7
180	113	0.627778	EFEMP1	EGF containing fibulin extracellular matrix protein 1, transcript variant X1
258	162	0.627907	REL	REL proto-oncogene, NF-kB subunit, transcript variant X2
621	390	0.628019	PSME4	proteasome activator subunit 4, transcript variant X5
164	103	0.628049	KIAA1109	KIAA1109, transcript variant X24
164	103	0.628049	PARPBP	PARP1 binding protein, transcript variant 6
210	132	0.628571	ERO1B	endoplasmic reticulum oxidoreductase 1 beta, transcript variant X2
447	281	0.628635	ATAD5	ATPase family AAA domain containing 5, transcript variant X6
205	129	0.629268	LRRC14	leucine rich repeat containing 14, transcript variant X4
405	255	0.62963	GNB4	G protein subunit beta 4, transcript variant X1
295	186	0.630508	SMYD4	SET and MYND domain containing 4, transcript variant X5
287	181	0.630662	FAM43A	family with sequence similarity 43 member A
417	263	0.630695	MIB1	mindbomb E3 ubiquitin protein ligase 1, transcript variant X4
187	118	0.631016	USP54	ubiquitin specific peptidase 54, transcript variant 3
217	137	0.631336	ADARB1	adenosine deaminase RNA specific B1, transcript variant X19
331	209	0.63142	ATR	ATR serine/threonine kinase, transcript variant X8
850	537	0.631765	PTPN11	protein tyrosine phosphatase non-receptor type 11, transcript variant 2
1035	654	0.631884	ATP13A3	ATPase 13A3, transcript variant X6
250	158	0.632	HIP1R	huntingtin interacting protein 1 related, transcript variant 3
1307	827	0.632747	NUP210	nucleoporin 210, transcript variant X6
177	112	0.632768	WDCP	WD repeat and coiled coil containing, transcript variant X1
180	114	0.633333	CUL9	cullin 9, transcript variant X15
300	190	0.633333	CASC4	cancer susceptibility 4, transcript variant X2
300	190	0.633333	MYO1D	myosin ID, transcript variant 3
281	178	0.633452	SPTB	spectrin beta, erythrocytic, transcript variant X3
161	102	0.63354	HOXC-AS1	HOXC cluster antisense RNA 1
972	616	0.633745	TTC3	tetratricopeptide repeat domain 3, transcript variant X17
284	180	0.633803	PCNX3	pecanex 3, transcript variant X9
238	151	0.634454	PER1	period circadian regulator 1, transcript variant X3
167	106	0.634731	SLC30A7	solute carrier family 30 member 7, transcript variant X4
315	200	0.634921	ZNF121	zinc finger protein 121, transcript variant X1
173	110	0.635838	AMMECR1L	AMMECR1 like, transcript variant X8
596	379	0.635906	SF3B1	splicing factor 3b subunit 1, transcript variant 2
275	175	0.636364	TRIM65	tripartite motif containing 65, transcript variant X9
190	121	0.636842	GNG2	G protein subunit gamma 2, transcript variant X2
389	248	0.637532	BCL9L	BCL9 like, transcript variant X3
218	139	0.637615	MYSM1	Myb like, SWIRM and MPN domains 1, transcript variant X4		0.714286
381	243	0.637795	SNAPC4	small nuclear RNA activating complex polypeptide 4, transcript variant X7
381	243	0.637795	DIAPH3	diaphanous related formin 3, transcript variant X12
417	266	0.63789	PHF3	PHD finger protein 3, transcript variant 3
177	113	0.638418	PLCE1	phospholipase C epsilon 1, transcript variant X10
285	182	0.638596	EPHA7	EPH receptor A7, transcript variant 3
191	122	0.638743	MRC2	mannose receptor C type 2, transcript variant X1
480	307	0.639583	PCM1	pericentriolar material 1, transcript variant 32
178	114	0.640449	CCBE1	collagen and calcium binding EGF domains 1, transcript variant X5
625	401	0.6416	USP36	ubiquitin specific peptidase 36, transcript variant X17
296	190	0.641892	QKI	QKI, KH domain containing RNA binding, transcript variant X11
525	337	0.641905	SRRM2	serine/arginine repetitive matrix 2, transcript variant X18
204	131	0.642157	CAVIN1	caveolae associated protein 1, transcript variant X1
319	205	0.642633	ADGRL3	adhesion G protein-coupled receptor L3, transcript variant X8
303	195	0.643564	CHD2	chromodomain helicase DNA binding protein 2, transcript variant 2
261	168	0.643678	FAM20B	FAM20B glycosaminoglycan xylosylkinase, transcript variant X3
753	485	0.64409	POM121	POM121 transmembrane nucleoporin, transcript variant 1
1317	849	0.644647	ANKRD52	ankyrin repeat domain 52, transcript variant X2
293	189	0.645051	DAPK1	death associated protein kinase 1, transcript variant X2
313	202	0.645367	STX3	syntaxin 3, transcript variant X5
246	159	0.646341	CDH7	cadherin 7, transcript variant c
357	231	0.647059	YWHAZ	tyrosine 3-monooxygenase/tryptophan 5-monooxygenase activation protein zeta, transcript variant X6
173	112	0.647399	MTF1	metal regulatory transcription factor 1, transcript variant X2
196	127	0.647959	DOC2A	double C2 domain alpha, transcript variant X5
304	197	0.648026	DENND4C	DENN domain containing 4C, transcript variant X5
296	192	0.648649	TNKS2	tankyrase 2, transcript variant X9
972	631	0.649177	UBR5	ubiquitin protein ligase E3 component n-recognin 5, transcript variant X10
174	113	0.649425	TCHP	trichoplein keratin filament binding, transcript variant X3
611	397	0.649755	ARHGAP35	Rho GTPase activating protein 35, transcript variant X2
160	104	0.65	ARAP3	ArfGAP with RhoGAP domain, ankyrin repeat and PH domain 3, transcript variant X6
200	130	0.65	DDHD2	DDHD domain containing 2, transcript variant 3
420	273	0.65	RTEL1-TNFRSF6B	RTEL1-TNFRSF6B readthrough (NMD candidate)
203	132	0.650246	SNX18	sorting nexin 18, transcript variant X1
2131	1386	0.650399	CNOT1	CCR4-NOT transcription complex subunit 1, transcript variant 2
281	183	0.651246	NDOR1	NADPH dependent diflavin oxidoreductase 1, transcript variant X2
310	202	0.651613	GOLGA3	golgin A3, transcript variant 2
161	105	0.652174	GALNT14	polypeptide N-acetylgalactosaminyltransferase 14, transcript variant X5
167	109	0.652695	FNIP2	folliculin interacting protein 2, transcript variant X4
835	545	0.652695	INTS1	integrator complex subunit 1, transcript variant X5
496	324	0.653226	ZNF551	zinc finger protein 551, transcript variant 3
623	407	0.653291	SMPD4	sphingomyelin phosphodiesterase 4, transcript variant X6
430	281	0.653488	TYK2	tyrosine kinase 2, transcript variant X7
205	134	0.653659	CHST12	carbohydrate sulfotransferase 12, transcript variant X2
1706	1116	0.654162	PLXNB2	plexin B2, transcript variant X8
191	125	0.65445	COL4A1	collagen type IV alpha 1 chain, transcript variant 2
304	199	0.654605	CCSER2	coiled-coil serine rich protein 2, transcript variant 3
527	345	0.654649	ANO6	anoctamin 6, transcript variant 3
174	114	0.655172	SNX8	sorting nexin 8
880	577	0.655682	DDX3X	DEAD-box helicase 3 X-linked, transcript variant 5
183	120	0.655738	TMEM41B	transmembrane protein 41B, transcript variant 2
276	181	0.655797	L2HGDH	L-2-hydroxyglutarate dehydrogenase, transcript variant X8
186	122	0.655914	KLC4	kinesin light chain 4, transcript variant 4
157	103	0.656051	SNHG4	small nucleolar RNA host gene 4, transcript variant 1
189	124	0.656085	FGD6	FYVE, RhoGEF and PH domain containing 6
224	147	0.65625	MID1	midline 1, transcript variant 9
195	128	0.65641	MAPK8IP3	mitogen-activated protein kinase 8 interacting protein 3, transcript variant X15
847	556	0.656434	AFDN	afadin, adherens junction formation factor, transcript variant X15
1233	810	0.656934	ELMSAN1	ELM2 and Myb/SANT domain containing 1, transcript variant X3
2064	1356	0.656977	SPTBN1	spectrin beta, non-erythrocytic 1, transcript variant 2
210	138	0.657143	RSBN1	round spermatid basic protein 1, transcript variant X1
718	472	0.657382	TRIO	trio Rho guanine nucleotide exchange factor, transcript variant X8
257	169	0.657588	COMMD5	COMM domain containing 5, transcript variant X1
552	363	0.657609	MIEF1	mitochondrial elongation factor 1, transcript variant 4
269	177	0.657993	MTUS1	microtubule associated scaffold protein 1, transcript variant X16
6712	4419	0.658373	IRS4	insulin receptor substrate 4
328	216	0.658537	CAMK2G	calcium/calmodulin dependent protein kinase II gamma, transcript variant X9
170	112	0.658824	ACBD4	acyl-CoA binding domain containing 4, transcript variant X19
156	103	0.660256	HS6ST2	heparan sulfate 6-O-sulfotransferase 2, transcript variant X6
942	622	0.660297	CDK12	cyclin dependent kinase 12, transcript variant X25
159	105	0.660377	TTLL7	tubulin tyrosine ligase like 7, transcript variant X7
324	214	0.660494	FOXO3B	forkhead box O3B, transcript variant 2
165	109	0.660606	ARHGEF18	Rho/Rac guanine nucleotide exchange factor 18, transcript variant X11
221	146	0.660633	AKAP5	A-kinase anchoring protein 5
389	257	0.660668	ZNF543	zinc finger protein 543
286	189	0.660839	SMG6	SMG6 nonsense mediated mRNA decay factor, transcript variant X9
174	115	0.66092	CCDC18	coiled-coil domain containing 18, transcript variant X20
555	367	0.661261	EIF4G3	eukaryotic translation initiation factor 4 gamma 3, transcript variant 4
251	166	0.661355	COX6A1P2
1073	710	0.661696	ICE1	interactor of little elongation complex ELL subunit 1, transcript variant X1
364	241	0.662088	TCF12	transcription factor 12, transcript variant 14
154	102	0.662338	PAPLN	papilin, proteoglycan like sulfated glycoprotein, transcript variant X9
255	169	0.662745	RSC1A1	regulator of solute carriers 1
258	171	0.662791	PROSER3	proline and serine rich 3, transcript variant X10
181	120	0.662983	DOCK9	dedicator of cytokinesis 9, transcript variant 3
190	126	0.663158	FLYWCH1	FLYWCH-type zinc finger 1, transcript variant X9
199	132	0.663317	COG3	component of oligomeric golgi complex 3, transcript variant X4
205	136	0.663415	LRCH3	leucine rich repeats and calponin homology domain containing 3, transcript variant X13
428	284	0.663551	ITCH	itchy E3 ubiquitin protein ligase, transcript variant X8
996	661	0.663655	MAN2A2	mannosidase alpha class 2A member 2, transcript variant X10
568	377	0.663732	ASPH	aspartate beta-hydroxylase, transcript variant 4
595	395	0.663866	ATP8A1	ATPase phospholipid transporting 8A1, transcript variant X9
253	168	0.664032	KIAA0753	KIAA0753, transcript variant X7
262	174	0.664122	ZNF841	zinc finger protein 841, transcript variant X4
274	182	0.664234	SLC4A4	solute carrier family 4 member 4, transcript variant X9
1251	831	0.664269	DDX6	DEAD-box helicase 6, transcript variant X1
158	105	0.664557	ZDHHC24	zinc finger DHHC-type containing 24, transcript variant X4
164	109	0.664634	KLC3	kinesin light chain 3, transcript variant X1
170	113	0.664706	HLCS	holocarboxylase synthetase, transcript variant X10
248	165	0.665323	RAB11FIP2	RAB11 family interacting protein 2, transcript variant X1
278	185	0.665468	PCDHGC3	protocadherin gamma subfamily C, 3, transcript variant 2
284	189	0.665493	SLC44A5	solute carrier family 44 member 5, transcript variant 1
150	100	0.666667	SLC35B4	solute carrier family 35 member B4, transcript variant X4
192	128	0.666667	ZNF562	zinc finger protein 562, transcript variant X4
324	216	0.666667	SCD5	stearoyl-CoA desaturase 5, transcript variant 2
328	219	0.667683	SARM1	sterile alpha and TIR motif containing 1
1481	989	0.667792	NUP153	nucleoporin 153, transcript variant X5
295	197	0.667797	GCC2	GRIP and coiled-coil domain containing 2, transcript variant X8
283	189	0.667845	GLT8D1	glycosyltransferase 8 domain containing 1, transcript variant X2
262	175	0.667939	KIAA1522	KIAA1522, transcript variant X3
1148	767	0.668118	HECTD4	HECT domain E3 ubiquitin protein ligase 4
217	145	0.668203	PAQR3	progestin and adipoQ receptor family member 3, transcript variant X6
211	141	0.668246	RCOR3	REST corepressor 3, transcript variant X14
211	141	0.668246	PLXNA3	plexin A3, transcript variant X8
205	137	0.668293	PITPNM2	phosphatidylinositol transfer protein membrane associated 2, transcript variant X4
205	137	0.668293	ASB7	ankyrin repeat and SOCS box containing 7, transcript variant 1
380	254	0.668421	FNDC3A	fibronectin type III domain containing 3A, transcript variant X5
187	125	0.668449	GATAD1	GATA zinc finger domain containing 1, transcript variant X7
281	188	0.669039	FGFR1	fibroblast growth factor receptor 1, transcript variant X30
278	186	0.669065	PTPRM	protein tyrosine phosphatase receptor type M, transcript variant X28
275	184	0.669091	SLC16A14	solute carrier family 16 member 14, transcript variant X3
257	172	0.669261	UBR3	ubiquitin protein ligase E3 component n-recognin 3, transcript variant X11
251	168	0.669323	FAM160B1	family with sequence similarity 160 member B1, transcript variant 2
372	249	0.669355	SPG11	SPG11 vesicle trafficking associated, spatacsin, transcript variant X7
620	415	0.669355	SHTN1	shootin 1, transcript variant 5
239	160	0.669456	RAB11FIP1	RAB11 family interacting protein 1, transcript variant X1
230	154	0.669565	VAV2	vav guanine nucleotide exchange factor 2, transcript variant X7
206	138	0.669903	MICAL3	microtubule associated monooxygenase, calponin and LIM domain containing 3, transcript variant 3
188	126	0.670213	ZNF621	zinc finger protein 621, transcript variant 3
743	498	0.670256	DHX33	DEAH-box helicase 33, transcript variant X1
1459	978	0.670322	HTT	huntingtin
173	116	0.67052	ARHGEF40	Rho guanine nucleotide exchange factor 40, transcript variant X4
170	114	0.670588	FAM126B	family with sequence similarity 126 member B, transcript variant X4
167	112	0.670659	ANOS1	anosmin 1, transcript variant X1
1291	866	0.670798	POLE	DNA polymerase epsilon, catalytic subunit, transcript variant X4
158	106	0.670886	ZFYVE19	zinc finger FYVE-type containing 19, transcript variant X2
234	157	0.67094	GAPVD1	GTPase activating protein and VPS9 domains 1, transcript variant 7
383	257	0.671018	RALGAPA1	Ral GTPase activating protein catalytic alpha subunit 1, transcript variant X10
824	553	0.671117	ANKRD17	ankyrin repeat domain 17, transcript variant X10
195	131	0.671795	LEPROTL1	leptin receptor overlapping transcript like 1, transcript variant 2
448	301	0.671875	CTDSPL2	CTD small phosphatase like 2, transcript variant X12
177	119	0.672316	ANKRD18A	ankyrin repeat domain 18A, transcript variant X7
293	197	0.672355	AKAP10	A-kinase anchoring protein 10, transcript variant X4
232	156	0.672414	TMX3	thioredoxin related transmembrane protein 3, transcript variant 2
782	526	0.672634	NUP98	nucleoporin 98, transcript variant 2
165	111	0.672727	ZNF784	zinc finger protein 784
217	146	0.672811	KDM1B	lysine demethylase 1B, transcript variant X10
434	292	0.672811	PCNX1	pecanex 1, transcript variant X11
211	142	0.672986	RNF149	ring finger protein 149, transcript variant X10
202	136	0.673267	MFAP3L	microfibril associated protein 3 like, transcript variant 2
539	363	0.673469	WDTC1	WD and tetratricopeptide repeats 1, transcript variant X3
389	262	0.673522	MYEF2	myelin expression factor 2, transcript variant X12
1964	1323	0.673625	NIPBL	NIPBL cohesin loading factor, transcript variant X6
187	126	0.673797	ZNF611	zinc finger protein 611, transcript variant 4
534	360	0.674157	PDPK1	3-phosphoinositide dependent protein kinase 1, transcript variant X7
255	172	0.67451	PBX1	PBX homeobox 1, transcript variant 5
203	137	0.674877	APOOL	apolipoprotein O like, transcript variant X4
160	108	0.675	ZNF41	zinc finger protein 41, transcript variant 7
231	156	0.675325	THUMPD1	THUMP domain containing 1, transcript variant X2
373	252	0.675603	CNNM1	cyclin and CBS domain divalent metal cation transport mediator 1, transcript variant X1
521	352	0.675624	EML4	EMAP like 4, transcript variant X4
148	100	0.675676	TTC30A	tetratricopeptide repeat domain 30A
330	223	0.675758	ACAP2	ArfGAP with coiled-coil, ankyrin repeat and PH domains 2, transcript variant X10
293	198	0.675768	ZNF354C	zinc finger protein 354C, transcript variant X1
219	148	0.675799	DOCK7	dedicator of cytokinesis 7, transcript variant 5
642	434	0.676012	DDX11	DEAD/H-box helicase 11, transcript variant X42
247	167	0.676113	EDEM3	ER degradation enhancing alpha-mannosidase like protein 3, transcript variant X5
797	539	0.676286	RAI1	retinoic acid induced 1, transcript variant X4
207	140	0.676329	FTO	FTO alpha-ketoglutarate dependent dioxygenase, transcript variant X10
343	232	0.676385	GPALPP1	GPALPP motifs containing 1, transcript variant X5
269	182	0.67658	SOBP	sine oculis binding protein homolog, transcript variant X2
235	159	0.676596	MCOLN3	mucolipin 3, transcript variant X6
167	113	0.676647	MDGA1	MAM domain containing glycosylphosphatidylinositol anchor 1, transcript variant X3
300	203	0.676667	TRMT2B	tRNA methyltransferase 2 homolog B, transcript variant X3
885	599	0.676836	NAA25	N(alpha)-acetyltransferase 25, NatB auxiliary subunit, transcript variant X5
195	132	0.676923	ALS2	alsin Rho guanine nucleotide exchange factor ALS2, transcript variant 2
780	528	0.676923	TAF2	TATA-box binding protein associated factor 2, transcript variant X10
845	572	0.676923	ONECUT2	one cut homeobox 2
319	216	0.677116	CHD6	chromodomain helicase DNA binding protein 6, transcript variant X10
220	149	0.677273	TRIP12	thyroid hormone receptor interactor 12, transcript variant 24
527	357	0.677419	BSDC1	BSD domain containing 1, transcript variant X2
462	313	0.677489	CEP85	centrosomal protein 85, transcript variant X3
1817	1231	0.67749	RIF1	replication timing regulatory factor 1, transcript variant X8
214	145	0.67757	RUFY2	RUN and FYVE domain containing 2, transcript variant 3
329	223	0.677812	BICRA	BRD4 interacting chromatin remodeling complex associated protein, transcript variant X4
677	459	0.677991	MBD6	methyl-CpG binding domain protein 6, transcript variant X12
174	118	0.678161	SRGAP2B	SLIT-ROBO Rho GTPase activating protein 2B, transcript variant X3
696	472	0.678161	LMTK2	lemur tyrosine kinase 2
513	348	0.678363	ZNF106	zinc finger protein 106, transcript variant X2
224	152	0.678571	ERCC4	ERCC excision repair 4, endonuclease catalytic subunit, transcript variant X2
408	277	0.678922	WRN	WRN RecQ like helicase, transcript variant X6
190	129	0.678947	GFOD2	glucose-fructose oxidoreductase domain containing 2, transcript variant 3
243	165	0.679012	POLR3B	RNA polymerase III subunit B, transcript variant X1
296	201	0.679054	MAP2K4	mitogen-activated protein kinase kinase 4, transcript variant X3
421	286	0.679335	ZMYM3	zinc finger MYM-type containing 3, transcript variant 4
552	375	0.679348	SETD2	SET domain containing 2, histone lysine methyltransferase, transcript variant X14
234	159	0.679487	LOC642846	DEAD/H (Asp-Glu-Ala-Asp/His) box polypeptide 11-like
384	261	0.679688	TTC21B	tetratricopeptide repeat domain 21B, transcript variant X4
278	189	0.679856	KBTBD8	kelch repeat and BTB domain containing 8, transcript variant X1
150	102	0.68	SCNN1D	sodium channel epithelial 1 delta subunit, transcript variant 2
175	119	0.68	MAP4	microtubule associated protein 4, transcript variant 3
175	119	0.68	FRMD6	FERM domain containing 6, transcript variant X11
250	170	0.68	EMC10	ER membrane protein complex subunit 10, transcript variant X1
247	168	0.680162	MIR4444-2	hsa-miR-4444
172	117	0.680233	PDK4	pyruvate dehydrogenase kinase 4
219	149	0.680365	INF2	inverted formin, FH2 and WH2 domain containing, transcript variant 3
551	375	0.680581	TBC1D2B	TBC1 domain family member 2B, transcript variant X2
479	326	0.680585	IPO8	importin 8, transcript variant X3
188	128	0.680851	NECTIN3	nectin cell adhesion molecule 3, transcript variant 3
373	254	0.680965	ZNF516	zinc finger protein 516, transcript variant X10
646	440	0.681115	VPS13A	vacuolar protein sorting 13 homolog A, transcript variant B
436	297	0.681193	JARID2	jumonji and AT-rich interaction domain containing 2, transcript variant X6
251	171	0.681275	STIMATE	STIM activating enhancer
1048	714	0.681298	CHML	CHM like Rab escort protein
204	139	0.681373	NDRG4	NDRG family member 4, transcript variant X6
226	154	0.681416	CCDC69	coiled-coil domain containing 69
245	167	0.681633	CRY2	cryptochrome circadian regulator 2, transcript variant 2
600	409	0.681667	CDC42BPA	CDC42 binding protein kinase alpha, transcript variant X17
597	407	0.681742	CDK5RAP2	CDK5 regulatory subunit associated protein 2, transcript variant X8
808	551	0.681931	TUT4	terminal uridylyl transferase 4, transcript variant X30
283	193	0.681979	LSM12	LSM12 homolog, transcript variant X1
236	161	0.682203	JAKMIP2	janus kinase and microtubule interacting protein 2, transcript variant 4
192	131	0.682292	FIGN	fidgetin, microtubule severing factor, transcript variant X2
274	187	0.682482	PLXND1	plexin D1, transcript variant X5
404	276	0.683168	RIMS3	regulating synaptic membrane exocytosis 3
240	164	0.683333	ZNF628	zinc finger protein 628, transcript variant X1
158	108	0.683544	RAPGEFL1	Rap guanine nucleotide exchange factor like 1, transcript variant X4
411	281	0.683698	PTPN14	protein tyrosine phosphatase non-receptor type 14, transcript variant X2
408	279	0.683824	KIAA0586	KIAA0586, transcript variant 6
155	106	0.683871	PLK3	polo like kinase 3, transcript variant X1
171	117	0.684211	CRELD2	cysteine rich with EGF like domains 2, transcript variant X4
301	206	0.684385	CAND2	cullin associated and neddylation dissociated 2 (putative), transcript variant X1
149	102	0.684564	S1PR3	sphingosine-1-phosphate receptor 3
596	408	0.684564	BBX	BBX high mobility group box domain containing, transcript variant X8
181	124	0.685083	BRCC3	BRCA1/BRCA2-containing complex subunit 3, transcript variant X1
559	383	0.685152	PPP6R3	protein phosphatase 6 regulatory subunit 3, transcript variant X18
340	233	0.685294	ATP2B4	ATPase plasma membrane Ca2+ transporting 4, transcript variant 4
321	220	0.685358	BEND3	BEN domain containing 3, transcript variant 1
229	157	0.68559	TEDC1	tubulin epsilon and delta complex 1, transcript variant 5
264	181	0.685606	WDR55	WD repeat domain 55, transcript variant X2
369	253	0.685637	TM7SF2	transmembrane 7 superfamily member 2, transcript variant 3
462	317	0.686147	NIN	ninein, transcript variant X10
201	138	0.686567	PIGM	phosphatidylinositol glycan anchor biosynthesis class M
431	296	0.686775	MYLIP	myosin regulatory light chain interacting protein, transcript variant X1
460	316	0.686957	TRAPPC10	trafficking protein particle complex 10, transcript variant 2
192	132	0.6875	THUMPD3-AS1	THUMPD3 antisense RNA 1, transcript variant 3
432	297	0.6875	FMN2	formin 2, transcript variant X2
634	436	0.687697	SETX	senataxin, transcript variant X7
1154	794	0.688042	BPTF	bromodomain PHD finger transcription factor, transcript variant X22
497	342	0.688129	INTS7	integrator complex subunit 7, transcript variant X2
571	393	0.688266	GPAM	glycerol-3-phosphate acyltransferase, mitochondrial, transcript variant X2
616	424	0.688312	FAM135A	family with sequence similarity 135 member A, transcript variant X8
584	402	0.688356	BAHCC1	BAH domain and coiled-coil containing 1, transcript variant X3
183	126	0.688525	STAG1	stromal antigen 1, transcript variant X6
305	210	0.688525	TLK1	tousled like kinase 1, transcript variant X5
350	241	0.688571	ARHGAP19-SLIT1	ARHGAP19-SLIT1 readthrough (NMD candidate)
350	241	0.688571	ZNF335	zinc finger protein 335, transcript variant X4
456	314	0.688596	ABHD15	abhydrolase domain containing 15
302	208	0.688742	SLC25A37	solute carrier family 25 member 37, transcript variant X2
196	135	0.688776	SNHG20	small nucleolar RNA host gene 20
1022	704	0.688845	HECTD1	HECT domain E3 ubiquitin protein ligase 1, transcript variant X13
1035	713	0.688889	MED13	mediator complex subunit 13, transcript variant X2
164	113	0.689024	LDAH	lipid droplet associated hydrolase, transcript variant X6
193	133	0.689119	TMEM67	transmembrane protein 67, transcript variant 3
148	102	0.689189	CNNM4	cyclin and CBS domain divalent metal cation transport mediator 4, transcript variant X4
261	180	0.689655	BARD1	BRCA1 associated RING domain 1, transcript variant X3
348	240	0.689655	NUDT9	nudix hydrolase 9, transcript variant X1
332	229	0.689759	LATS1	large tumor suppressor kinase 1, transcript variant X8
2449	1690	0.690078	BCLAF1	BCL2 associated transcription factor 1, transcript variant X3
623	430	0.690209	LZTR1	leucine zipper like transcription regulator 1
155	107	0.690323	ST6GALNAC4	ST6 N-acetylgalactosaminide alpha-2,6-sialyltransferase 4, transcript variant X1
310	214	0.690323	DPY19L3	dpy-19 like C-mannosyltransferase 3, transcript variant X3
2178	1504	0.690542	SREBF2	sterol regulatory element binding transcription factor 2, transcript variant X6
223	154	0.690583	GTF2IP1	general transcription factor IIi pseudogene 1
223	154	0.690583	GNAL	G protein subunit alpha L, transcript variant X2
417	288	0.690647	SPAST	spastin, transcript variant X4
1041	719	0.690682	SETD5	SET domain containing 5, transcript variant X31
165	114	0.690909	STOX2	storkhead box 2, transcript variant X4
220	152	0.690909	ZNF764	zinc finger protein 764, transcript variant 2
275	190	0.690909	TLX1	T cell leukemia homeobox 1, transcript variant X2
343	237	0.690962	CHD9	chromodomain helicase DNA binding protein 9, transcript variant X14
259	179	0.69112	DPP9	dipeptidyl peptidase 9, transcript variant 2
353	244	0.691218	ZC3H4	zinc finger CCCH-type containing 4, transcript variant X4
366	253	0.691257	EXOC4	exocyst complex component 4, transcript variant 2
175	121	0.691429	PRKCQ	protein kinase C theta, transcript variant 7
668	462	0.691617	CDCA2	cell division cycle associated 2, transcript variant X7
253	175	0.6917	INO80	INO80 complex ATPase subunit, transcript variant X2
425	294	0.691765	PYGO1	pygopus family PHD finger 1, transcript variant 2
406	281	0.692118	GPR107	G protein-coupled receptor 107, transcript variant X1
1244	861	0.692122	PPP1R15B	protein phosphatase 1 regulatory subunit 15B, transcript variant X1
296	205	0.692568	NBPF9	NBPF member 9, transcript variant 2
1370	949	0.692701	IGF2R	insulin like growth factor 2 receptor
192	133	0.692708	ADAMTS9	ADAM metallopeptidase with thrombospondin type 1 motif 9, transcript variant X1
192	133	0.692708	RPS6KA5	ribosomal protein S6 kinase A5, transcript variant 2
179	124	0.692737	PLCB3	phospholipase C beta 3, transcript variant X2
179	124	0.692737	MAF	MAF bZIP transcription factor, transcript variant X5
407	282	0.692875	ZEB1	zinc finger E-box binding homeobox 1, transcript variant 11
303	210	0.693069	MALT1	MALT1 paracaspase, transcript variant X4
189	131	0.693122	C2CD3	C2 calcium dependent domain containing 3, transcript variant X9
176	122	0.693182	THTPA	thiamine triphosphatase, transcript variant 8
424	294	0.693396	SMARCAD1	SWI/SNF-related, matrix-associated actin-dependent regulator of chromatin, subfamily a, containing DEAD/H box 1, transcript variant X3
643	446	0.693624	DMXL1	Dmx like 1, transcript variant X10
444	308	0.693694	UBQLN4	ubiquilin 4, transcript variant X2
526	365	0.693916	ZZZ3	zinc finger ZZ-type containing 3, transcript variant X5
402	279	0.69403	ADAM11	ADAM metallopeptidase domain 11, transcript variant 1
278	193	0.694245	HIVEP1	human immunodeficiency virus type I enhancer binding protein 1, transcript variant X15
507	352	0.69428	DCAF8	DDB1 and CUL4 associated factor 8, transcript variant 5
350	243	0.694286	RBL1	RB transcriptional corepressor like 1, transcript variant X5
229	159	0.694323	STYX	serine/threonine/tyrosine interacting protein, transcript variant X2
481	334	0.694387	CCNL2	cyclin L2, transcript variant 2
815	566	0.694479	ANAPC1	anaphase promoting complex subunit 1, transcript variant X8
210	146	0.695238	TENT4B	terminal nucleotidyltransferase 4B, transcript variant X3
338	235	0.695266	TIMM10B	translocase of inner mitochondrial membrane 10B
558	388	0.695341	KIF3C	kinesin family member 3C
430	299	0.695349	CHUK	component of inhibitor of nuclear factor kappa B kinase complex, transcript variant X4
286	199	0.695804	AMOTL2	angiomotin like 2, transcript variant X1
766	533	0.695822	TMED7-TICAM2	TMED7-TICAM2 readthrough, transcript variant 2
937	652	0.695838	CIC	capicua transcriptional repressor, transcript variant X12
217	151	0.695853	CPNE8	copine 8, transcript variant X5
421	293	0.695962	SLC7A5	solute carrier family 7 member 5, transcript variant X4
250	174	0.696	WHAMM	WASP homolog associated with actin, golgi membranes and microtubules, transcript variant X7
731	509	0.696306	PDCD11	programmed cell death 11, transcript variant X5
1067	743	0.696345	ADGRL2	adhesion G protein-coupled receptor L2, transcript variant X12
168	117	0.696429	LRP4	LDL receptor related protein 4, transcript variant X1
458	319	0.696507	ABI1	abl interactor 1, transcript variant X3
290	202	0.696552	TGFBR1	transforming growth factor beta receptor 1, transcript variant X4
323	225	0.696594	OXSR1	oxidative stress responsive kinase 1, transcript variant X4
178	124	0.696629	FAXDC2	fatty acid hydroxylase domain containing 2, transcript variant X1
1932	1346	0.696687	C15orf39	chromosome 15 open reading frame 39
310	216	0.696774	EXOC1	exocyst complex component 1, transcript variant X6
320	223	0.696875	LINC00667	long intergenic non-protein coding RNA 667
284	198	0.697183	SPIN4	spindlin family member 4
185	129	0.697297	TET1	tet methylcytosine dioxygenase 1, transcript variant X9
152	106	0.697368	USP44	ubiquitin specific peptidase 44, transcript variant X13
228	159	0.697368	CHPF2	chondroitin polymerizing factor 2, transcript variant 2
258	180	0.697674	ZNF33A	zinc finger protein 33A, transcript variant 17
817	570	0.697674	KIAA0319L	KIAA0319 like, transcript variant X16
331	231	0.697885	CDK13	cyclin dependent kinase 13, transcript variant X3
480	335	0.697917	TNRC18	trinucleotide repeat containing 18, transcript variant X12
149	104	0.697987	LLGL2	LLGL scribble cell polarity complex component 2, transcript variant 2
202	141	0.69802	ANO8	anoctamin 8, transcript variant X3
659	460	0.698027	LRP10	LDL receptor related protein 10, transcript variant 2
255	178	0.698039	CUL5	cullin 5, transcript variant X5
358	250	0.698324	FHOD1	formin homology 2 domain containing 1, transcript variant X6
262	183	0.698473	CAMKK1	calcium/calmodulin dependent protein kinase kinase 1, transcript variant X9
199	139	0.698492	MRAS	muscle RAS oncogene homolog, transcript variant 6
428	299	0.698598	ERGIC1	endoplasmic reticulum-golgi intermediate compartment 1, transcript variant X2
508	355	0.698819	RPRD2	regulation of nuclear pre-mRNA domain containing 2, transcript variant X6
206	144	0.699029	AMER1	APC membrane recruitment protein 1
658	460	0.699088	FZD5	frizzled class receptor 5
296	207	0.699324	SMOX	spermine oxidase, transcript variant 3
153	107	0.699346	LOC728613	programmed cell death 6 pseudogene
619	433	0.699515	PBRM1	polybromo 1, transcript variant X23
436	305	0.699541	SLC35F6	solute carrier family 35 member F6
323	226	0.69969	TMEM25	transmembrane protein 25, transcript variant 5
170	119	0.7	KCNK2	potassium two pore domain channel subfamily K member 2, transcript variant X1
170	119	0.7	ARVCF	ARVCF delta catenin family member, transcript variant X16
180	126	0.7	GSTCD	glutathione S-transferase C-terminal domain containing, transcript variant X5
190	133	0.7	PROB1	proline rich basic protein 1
270	189	0.7	MYO6	myosin VI, transcript variant 9
270	189	0.7	PHTF2	putative homeodomain transcription factor 2, transcript variant 4
280	196	0.7	NEMP1	nuclear envelope integral membrane protein 1, transcript variant X7
310	217	0.7	PAFAH1B2	platelet activating factor acetylhydrolase 1b catalytic subunit 2, transcript variant 4
490	343	0.7	ZFP91-CNTF	ZFP91-CNTF readthrough (NMD candidate)
487	341	0.700205	ADGRB2	adhesion G protein-coupled receptor B2, transcript variant X19
474	332	0.700422	IGF2BP2	insulin like growth factor 2 mRNA binding protein 2, transcript variant X9
147	103	0.70068	SEMA4D	semaphorin 4D, transcript variant X20
859	602	0.700815	NUP58	nucleoporin 58, transcript variant X1
428	300	0.700935	USP25	ubiquitin specific peptidase 25, transcript variant X12
311	218	0.700965	MAP3K3	mitogen-activated protein kinase kinase kinase 3, transcript variant X3
338	237	0.701183	RNGTT	RNA guanylyltransferase and 5'-phosphatase, transcript variant X2
1409	988	0.701207	PRR14L	proline rich 14 like
482	338	0.701245	KANSL3	KAT8 regulatory NSL complex subunit 3, transcript variant X22
298	209	0.701342	WDFY3	WD repeat and FYVE domain containing 3, transcript variant X15
221	155	0.701357	SPG7	SPG7 matrix AAA peptidase subunit, paraplegin, transcript variant 2
365	256	0.70137	CDC73	cell division cycle 73, transcript variant X1
144	101	0.701389	PPFIBP1	PPFIA binding protein 1, transcript variant X28
412	289	0.701456	STAT5B	signal transducer and activator of transcription 5B, transcript variant X4
888	623	0.701577	KNL1	kinetochore scaffold 1, transcript variant X1
684	480	0.701754	ZFYVE9	zinc finger FYVE-type containing 9, transcript variant X2
208	146	0.701923	PLXDC2	plexin domain containing 2, transcript variant X1
396	278	0.70202	PPIP5K2	diphosphoinositol pentakisphosphate kinase 2, transcript variant X10
178	125	0.702247	LOC101928358	uncharacterized LOC101928358
605	425	0.702479	STRN	striatin, transcript variant X2
427	300	0.702576	TMEM38B	transmembrane protein 38B, transcript variant X6
656	461	0.702744	ARFGEF2	ADP ribosylation factor guanine nucleotide exchange factor 2, transcript variant X1
350	246	0.702857	FNBP1L	formin binding protein 1 like, transcript variant X1
670	471	0.702985	AGO1	argonaute RISC component 1, transcript variant 2
367	258	0.702997	DENND4A	DENN domain containing 4A, transcript variant X8
165	116	0.70303	FBXO44	F-box protein 44, transcript variant X7
165	116	0.70303	ARMH4	armadillo like helical domain containing 4, transcript variant 2
1277	898	0.703211	NDST1	N-deacetylase and N-sulfotransferase 1, transcript variant 2
155	109	0.703226	IGHMBP2	immunoglobulin mu DNA binding protein 2, transcript variant X8
246	173	0.703252	DOCK4	dedicator of cytokinesis 4, transcript variant X9
610	429	0.703279	PDS5A	PDS5 cohesin associated factor A, transcript variant 3
209	147	0.703349	CNNM2	cyclin and CBS domain divalent metal cation transport mediator 2, transcript variant X8
371	261	0.703504	DGKZ	diacylglycerol kinase zeta, transcript variant X15
162	114	0.703704	CBX7	chromobox 7, transcript variant 3
216	152	0.703704	TDRKH	tudor and KH domain containing, transcript variant 3
439	309	0.703872	ICK	intestinal cell kinase, transcript variant 1
206	145	0.703883	TCEANC	transcription elongation factor A N-terminal and central domain containing, transcript variant 3
1817	1279	0.703908	SMARCC2	SWI/SNF related, matrix associated, actin dependent regulator of chromatin subfamily c member 2, transcript variant X2
179	126	0.703911	BTN3A2	butyrophilin subfamily 3 member A2, transcript variant X16
179	126	0.703911	NSMAF	neutral sphingomyelinase activation associated factor, transcript variant 2
169	119	0.704142	SERAC1	serine active site containing 1, transcript variant 2
213	150	0.704225	YPEL1	yippee like 1, transcript variant 2
798	562	0.704261	PI4KA	phosphatidylinositol 4-kinase alpha, transcript variant X8
328	231	0.704268	CDH24	cadherin 24, transcript variant X1
203	143	0.704433	NUDT15	nudix hydrolase 15, transcript variant 2
281	198	0.704626	HOOK1	hook microtubule tethering protein 1, transcript variant X7
1351	952	0.704663	BMS1	BMS1 ribosome biogenesis factor, transcript variant X7
982	692	0.704684	POLA1	DNA polymerase alpha 1, catalytic subunit, transcript variant X7
410	289	0.704878	YEATS2	YEATS domain containing 2, transcript variant 2
244	172	0.704918	ACVR1C	activin A receptor type 1C, transcript variant 4
631	445	0.70523	BRD4	bromodomain containing 4, transcript variant 3
146	103	0.705479	SLC2A12	solute carrier family 2 member 12, transcript variant X2
197	139	0.705584	PCTP	phosphatidylcholine transfer protein, transcript variant 4
4416	3116	0.705616	MAT2A	methionine adenosyltransferase 2A
282	199	0.705674	MAX	MYC associated factor X, transcript variant 10
170	120	0.705882	MAN2B2	mannosidase alpha class 2B member 2, transcript variant X1
609	430	0.706076	AP5B1	adaptor related protein complex 5 subunit beta 1
211	149	0.706161	UBN1	ubinuclein 1, transcript variant X9
725	512	0.706207	PHF8	PHD finger protein 8, transcript variant 4
218	154	0.706422	CARMIL1	capping protein regulator and myosin 1 linker 1, transcript variant X13
777	549	0.706564	PCDH7	protocadherin 7, transcript variant b
283	200	0.706714	N4BP2	NEDD4 binding protein 2, transcript variant X3
607	429	0.706755	ALMS1	ALMS1 centrosome and basal body associated protein
307	217	0.70684	ZNF697	zinc finger protein 697
464	328	0.706897	ZMYND11	zinc finger MYND-type containing 11, transcript variant 8
587	415	0.706985	POLDIP3	DNA polymerase delta interacting protein 3, transcript variant X3
338	239	0.707101	REXO1	RNA exonuclease 1 homolog, transcript variant X8
717	507	0.707113	BRD1	bromodomain containing 1, transcript variant X9
707	500	0.707214	ERBIN	erbb2 interacting protein, transcript variant X6
485	343	0.707216	EHD1	EH domain containing 1, transcript variant 1
246	174	0.707317	STK11IP	serine/threonine kinase 11 interacting protein, transcript variant X8			1.2987
475	336	0.707368	ITGA1	integrin subunit alpha 1
629	445	0.707472	EML2	EMAP like 2, transcript variant X13
441	312	0.707483	LOC114483834	ABCF2-H2B readthrough, transcript variant 1
496	351	0.707661	LIN9	lin-9 DREAM MuvB core complex component, transcript variant X5
390	276	0.707692	NFIX	nuclear factor I X, transcript variant 4
291	206	0.707904	LRRC37BP1
1075	761	0.707907	RNF40	ring finger protein 40, transcript variant X2
363	257	0.707989	ARL4A	ADP ribosylation factor like GTPase 4A, transcript variant 4
161	114	0.708075	LMBRD2	LMBR1 domain containing 2, transcript variant X3
161	114	0.708075	SPPL2B	signal peptide peptidase like 2B, transcript variant X2
209	148	0.708134	CLPB	ClpB homolog, mitochondrial AAA ATPase chaperonin, transcript variant X2
336	238	0.708333	PRMT7	protein arginine methyltransferase 7, transcript variant X35
535	379	0.708411	EXOC6	exocyst complex component 6, transcript variant X6
415	294	0.708434	PHF6	PHD finger protein 6, transcript variant 3
175	124	0.708571	CUEDC1	CUE domain containing 1, transcript variant X6
151	107	0.708609	SHPRH	SNF2 histone linker PHD RING helicase, transcript variant X18
151	107	0.708609	PRSS23	serine protease 23, transcript variant 7
158	112	0.708861	RADIL	Rap associating with DIL domain
691	490	0.709117	HPS4	HPS4 biogenesis of lysosomal organelles complex 3 subunit 2, transcript variant X13
502	356	0.709163	ZBTB34	zinc finger and BTB domain containing 34
241	171	0.709544	MSI2	musashi RNA binding protein 2, transcript variant X4
303	215	0.709571	RORA	RAR related orphan receptor A, transcript variant X8
472	335	0.709746	TLK2	tousled like kinase 2, transcript variant X32
1075	763	0.709767	KIF1B	kinesin family member 1B, transcript variant 5
224	159	0.709821	ELAVL2	ELAV like RNA binding protein 2, transcript variant X11
162	115	0.709877	GATA2-AS1	GATA2 antisense RNA 1
645	458	0.710078	LONP2	lon peptidase 2, peroxisomal, transcript variant X2
214	152	0.71028	TMEM216	transmembrane protein 216, transcript variant 4
435	309	0.710345	PIAS2	protein inhibitor of activated STAT 2, transcript variant 3
183	130	0.710383	CSNK1G1	casein kinase 1 gamma 1, transcript variant 3
404	287	0.710396	CLCN7	chloride voltage-gated channel 7, transcript variant X1
266	189	0.710526	DCUN1D1	defective in cullin neddylation 1 domain containing 1, transcript variant X4
380	270	0.710526	RELCH	RAB11 binding and LisH domain, coiled-coil and HEAT repeat containing, transcript variant X10
874	621	0.710526	PLEC	plectin, transcript variant X14
159	113	0.710692	SNX25	sorting nexin 25, transcript variant X14
439	312	0.710706	TXNRD2	thioredoxin reductase 2, transcript variant 6
204	145	0.710784	POC1A	POC1 centriolar protein A, transcript variant X10
211	150	0.7109	INTS2	integrator complex subunit 2, transcript variant X2
308	219	0.711039	CCDC97	coiled-coil domain containing 97, transcript variant X1
225	160	0.711111	MAPK13	mitogen-activated protein kinase 13, transcript variant 2
734	522	0.711172	RAPGEF2	Rap guanine nucleotide exchange factor 2, transcript variant X7
232	165	0.711207	ALCAM	activated leukocyte cell adhesion molecule, transcript variant 4
232	165	0.711207	SMTN	smoothelin, transcript variant X14
471	335	0.711253	NDEL1	nudE neurodevelopment protein 1 like 1, transcript variant X1
291	207	0.71134	UROS	uroporphyrinogen III synthase, transcript variant 5
492	350	0.711382	SETD3	SET domain containing 3, actin histidine methyltransferase, transcript variant X10
901	641	0.711432	SEPTIN2	septin 2, transcript variant X9
305	217	0.711475	USP13	ubiquitin specific peptidase 13, transcript variant X4
208	148	0.711538	DNAJC25	DnaJ heat shock protein family (Hsp40) member C25, transcript variant 1
832	592	0.711538	RPTOR	regulatory associated protein of MTOR complex 1, transcript variant 2
475	338	0.711579	TPPP	tubulin polymerization promoting protein, transcript variant X2
319	227	0.711599	CACNB3	calcium voltage-gated channel auxiliary subunit beta 3, transcript variant X5
319	227	0.711599	AXIN1	axin 1, transcript variant X11
163	116	0.711656	FBXL4	F-box and leucine rich repeat protein 4, transcript variant X4
829	590	0.711701	RAD18	RAD18 E3 ubiquitin protein ligase, transcript variant X1
736	524	0.711957	NCDN	neurochondrin, transcript variant 2
198	141	0.712121	DLX4	distal-less homeobox 4, transcript variant 2
754	537	0.712202	SUN2	Sad1 and UNC84 domain containing 2, transcript variant X2
1891	1347	0.712322	AKT2	AKT serine/threonine kinase 2, transcript variant X10
532	379	0.712406	ZBTB40	zinc finger and BTB domain containing 40, transcript variant X3
313	223	0.71246	RFX7	regulatory factor X7, transcript variant 4
240	171	0.7125	LOC653631
501	357	0.712575	SIM2	SIM bHLH transcription factor 2, transcript variant X2
174	124	0.712644	MTSS2	MTSS I-BAR domain containing 2, transcript variant X10
442	315	0.71267	TNPO1	transportin 1, transcript variant 7
355	253	0.712676	ESCO2	establishment of sister chromatid cohesion N-acetyltransferase 2, transcript variant X3
679	484	0.712813	VIRMA	vir like m6A methyltransferase associated, transcript variant 2
209	149	0.712919	OSBPL5	oxysterol binding protein like 5, transcript variant X3
415	296	0.713253	SAMHD1	SAM and HD domain containing deoxynucleoside triphosphate triphosphohydrolase 1, transcript variant 3
157	112	0.713376	MGAT3	mannosyl (beta-1,4-)-glycoprotein beta-1,4-N-acetylglucosaminyltransferase, transcript variant 1
171	122	0.71345	PORCN	porcupine O-acyltransferase, transcript variant X1
178	127	0.713483	TRAPPC6B	trafficking protein particle complex 6B, transcript variant X1
213	152	0.713615	C1QTNF1	C1q and TNF related 1, transcript variant X5
426	304	0.713615	KHNYN	KH and NYN domain containing, transcript variant X4
234	167	0.713675	XPR1	xenotropic and polytropic retrovirus receptor 1, transcript variant 3
482	344	0.713693	PYGB	glycogen phosphorylase B, transcript variant X1
636	454	0.713836	LEPR	leptin receptor, transcript variant 4
811	579	0.713933	HIPK2	homeodomain interacting protein kinase 2, transcript variant 2
430	307	0.713953	UNC5B	unc-5 netrin receptor B, transcript variant X1
430	307	0.713953	ZNF772	zinc finger protein 772, transcript variant X3
161	115	0.714286	ZYG11B	zyg-11 family member B, cell cycle regulator, transcript variant X2
203	145	0.714286	CCDC9	coiled-coil domain containing 9
273	195	0.714286	ERBB4	erb-b2 receptor tyrosine kinase 4, transcript variant X9
350	250	0.714286	RNF115	ring finger protein 115, transcript variant X2
364	260	0.714286	ZDHHC9	zinc finger DHHC-type containing 9, transcript variant X2
469	335	0.714286	GABPB1	GA binding protein transcription factor subunit beta 1, transcript variant gamma-2
403	288	0.71464	ACAD9	acyl-CoA dehydrogenase family member 9, transcript variant 2
1160	829	0.714655	FAM83G	family with sequence similarity 83 member G, transcript variant X1
1748	1250	0.715103	HAUS5	HAUS augmin like complex subunit 5, transcript variant X2
460	329	0.715217	MAGI3	membrane associated guanylate kinase, WW and PDZ domain containing 3, transcript variant X6
151	108	0.715232	GPRC5B	G protein-coupled receptor class C group 5 member B, transcript variant X2
274	196	0.715328	GOSR1	golgi SNAP receptor complex member 1, transcript variant X7
390	279	0.715385	MED15	mediator complex subunit 15, transcript variant X10
949	679	0.71549	ARPIN	actin related protein 2/3 complex inhibitor, transcript variant 2
218	156	0.715596	LONRF3	LON peptidase N-terminal domain and ring finger 3, transcript variant X3
429	307	0.715618	LRRC45	leucine rich repeat containing 45, transcript variant X1
197	141	0.715736	BMP4	bone morphogenetic protein 4, transcript variant 9
190	136	0.715789	SLC9B2	solute carrier family 9 member B2, transcript variant 6
285	204	0.715789	RASA1	RAS p21 protein activator 1, transcript variant X2
176	126	0.715909	CEP152	centrosomal protein 152, transcript variant X14
697	499	0.715925	AKAP9	A-kinase anchoring protein 9, transcript variant X20
162	116	0.716049	ZNF77	zinc finger protein 77
155	111	0.716129	EXOC6B	exocyst complex component 6B, transcript variant X1
444	318	0.716216	NCKAP5L	NCK associated protein 5 like, transcript variant X4
356	255	0.716292	GINS1	GINS complex subunit 1, transcript variant X3
920	659	0.716304	ATP11C	ATPase phospholipid transporting 11C, transcript variant X7
268	192	0.716418	SLC25A13	solute carrier family 25 member 13, transcript variant X3
395	283	0.716456	ERBB2	erb-b2 receptor tyrosine kinase 2, transcript variant 5
194	139	0.716495	ZSCAN30	zinc finger and SCAN domain containing 30, transcript variant X11
307	220	0.716612	MATK	megakaryocyte-associated tyrosine kinase, transcript variant 2
180	129	0.716667	PRIM2	DNA primase subunit 2, transcript variant 3
286	205	0.716783	WDR90	WD repeat domain 90, transcript variant X2
325	233	0.716923	TULP3	TUB like protein 3, transcript variant 2
463	332	0.717063	SLC35D1	solute carrier family 35 member D1, transcript variant X2
1319	946	0.71721	SMCHD1	structural maintenance of chromosomes flexible hinge domain containing 1, transcript variant X12
244	175	0.717213	CDK10	cyclin dependent kinase 10, transcript variant X19
184	132	0.717391	CERS6	ceramide synthase 6, transcript variant X1
354	254	0.717514	GREB1L	GREB1 like retinoic acid receptor coactivator, transcript variant X9
347	249	0.717579	MEIOC	meiosis specific with coiled-coil domain, transcript variant X1
216	155	0.717593	TEN1-CDK3	TEN1-CDK3 readthrough (NMD candidate)
163	117	0.717791	PDZD8	PDZ domain containing 8, transcript variant X5
149	107	0.718121	RRP7BP	ribosomal RNA processing 7 homolog B, pseudogene
174	125	0.718391	RPL26P4
224	161	0.71875	FBF1	Fas binding factor 1
256	184	0.71875	GPSM1	G protein signaling modulator 1, transcript variant 2
541	389	0.719039	SMARCD1	SWI/SNF related, matrix associated, actin dependent regulator of chromatin, subfamily d, member 1, transcript variant X4
356	256	0.719101	REXO5	RNA exonuclease 5, transcript variant X2
805	579	0.719255	ZFC3H1	zinc finger C3H1-type containing
285	205	0.719298	KIAA0895L	KIAA0895 like, transcript variant 7
310	223	0.719355	FMNL2	formin like 2, transcript variant X10
581	418	0.719449	ITGA7	integrin subunit alpha 7, transcript variant 3
182	131	0.71978	SEMA6B	semaphorin 6B, transcript variant X3
514	370	0.719844	CFAP97	cilia and flagella associated protein 97, transcript variant 2
1282	923	0.719969	CAMSAP1	calmodulin regulated spectrin associated protein 1, transcript variant X7
225	162	0.72	ASAH2B	N-acylsphingosine amidohydrolase 2B, transcript variant 6
479	345	0.720251	KIF18B	kinesin family member 18B, transcript variant X7
143	103	0.72028	FAM149A	family with sequence similarity 149 member A, transcript variant 2
347	250	0.720461	ZNF675	zinc finger protein 675
3324	2395	0.720517	FAM53C	family with sequence similarity 53 member C, transcript variant 3
526	379	0.720532	FLT4	fms related tyrosine kinase 4, transcript variant X4
1317	949	0.720577	BAZ1B	bromodomain adjacent to zinc finger domain 1B, transcript variant X2
315	227	0.720635	NR3C1	nuclear receptor subfamily 3 group C member 1, transcript variant 8
247	178	0.720648	BAIAP2	BAI1 associated protein 2, transcript variant X15
56793	40936	0.720793	XIST	X inactive specific transcript
412	297	0.720874	CNKSR3	CNKSR family member 3, transcript variant 5
258	186	0.72093	TMEM201	transmembrane protein 201, transcript variant X7
344	248	0.72093	FAM160A2	family with sequence similarity 160 member A2, transcript variant X3
527	380	0.721063	RRP12	ribosomal RNA processing 12 homolog, transcript variant X4
2775	2001	0.721081	PIEZO1	piezo type mechanosensitive ion channel component 1
147	106	0.721088	TEN1	TEN1 subunit of CST complex
294	212	0.721088	TKFC	triokinase and FMN cyclase, transcript variant 4
1176	848	0.721088	PLXNA1	plexin A1, transcript variant X1
606	437	0.721122	CEP290	centrosomal protein 290, transcript variant X16
477	344	0.721174	ROCK2	Rho associated coiled-coil containing protein kinase 2, transcript variant X2
305	220	0.721311	ZNF383	zinc finger protein 383, transcript variant 4
427	308	0.721311	ZCCHC24	zinc finger CCHC-type containing 24, transcript variant X1
621	448	0.721417	PGAM5	PGAM family member 5, mitochondrial serine/threonine protein phosphatase, transcript variant 3
6990	5044	0.721602	PRKDC	protein kinase, DNA-activated, catalytic subunit, transcript variant 1
672	485	0.721726	TRAPPC8	trafficking protein particle complex 8, transcript variant X5
151	109	0.721854	PLXNB1	plexin B1, transcript variant X11
1382	998	0.722142	KAT2A	lysine acetyltransferase 2A, transcript variant X2
4377	3161	0.722184	SBF1	SET binding factor 1, transcript variant X3
144	104	0.722222	ZNF490	zinc finger protein 490
234	169	0.722222	PRKAR2A	protein kinase cAMP-dependent type II regulatory subunit alpha, transcript variant X3
173	125	0.722543	CNTN1	contactin 1, transcript variant 4
480	347	0.722917	GGT7	gamma-glutamyltransferase 7, transcript variant X7
231	167	0.722944	GLI3	GLI family zinc finger 3, transcript variant X1
462	334	0.722944	ARIH2	ariadne RBR E3 ubiquitin protein ligase 2, transcript variant 25
213	154	0.723005	HDAC4	histone deacetylase 4, transcript variant X19
195	141	0.723077	ZNF654	zinc finger protein 654, transcript variant X5
354	256	0.723164	ABHD8	abhydrolase domain containing 8
289	209	0.723183	FAM219B	family with sequence similarity 219 member B, transcript variant X3
546	395	0.723443	ODF2	outer dense fiber of sperm tails 2, transcript variant 4
170	123	0.723529	SHROOM1	shroom family member 1, transcript variant X5
814	589	0.723587	ATXN1L	ataxin 1 like
380	275	0.723684	TRMT1L	tRNA methyltransferase 1 like, transcript variant X1
912	660	0.723684	NPLOC4	NPL4 homolog, ubiquitin recognition factor, transcript variant X5
1245	901	0.723695	TTC37	tetratricopeptide repeat domain 37, transcript variant X1
181	131	0.723757	ZNF699	zinc finger protein 699
391	283	0.723785	YPEL2	yippee like 2
221	160	0.723982	ABCC4	ATP binding cassette subfamily C member 4, transcript variant X3
471	341	0.723992	PICK1	protein interacting with PRKCA 1, transcript variant X4
464	336	0.724138	TENM3	teneurin transmembrane protein 3, transcript variant X2
620	449	0.724194	PLCB1	phospholipase C beta 1, transcript variant 2
1273	922	0.724273	SACS	sacsin molecular chaperone, transcript variant X4
914	662	0.724289	WDR26	WD repeat domain 26, transcript variant X9
156	113	0.724359	ERAP2	endoplasmic reticulum aminopeptidase 2, transcript variant 4
156	113	0.724359	ADCY1	adenylate cyclase 1, transcript variant 2
690	500	0.724638	SALL1	spalt like transcription factor 1, transcript variant 2
476	345	0.72479	BRSK1	BR serine/threonine kinase 1, transcript variant X3
367	266	0.724796	ESRP2	epithelial splicing regulatory protein 2, transcript variant 3
338	245	0.724852	USP28	ubiquitin specific peptidase 28, transcript variant 22
527	382	0.724858	ZNF264	zinc finger protein 264, transcript variant X1
189	137	0.724868	TRAF3	TNF receptor associated factor 3, transcript variant X7
320	232	0.725	STAM2	signal transducing adaptor molecule 2, transcript variant X1
906	657	0.725166	LAMB1	laminin subunit beta 1, transcript variant X3
393	285	0.725191	ALG12	ALG12 alpha-1,6-mannosyltransferase, transcript variant X3
408	296	0.72549	ATP6V0A1	ATPase H+ transporting V0 subunit a1, transcript variant X16
714	518	0.72549	TRIM37	tripartite motif containing 37, transcript variant X2
725	526	0.725517	SLC38A1	solute carrier family 38 member 1, transcript variant 6
164	119	0.72561	ARNTL	aryl hydrocarbon receptor nuclear translocator like, transcript variant X14
164	119	0.72561	GCDH	glutaryl-CoA dehydrogenase, transcript variant X1
598	434	0.725753	SMC6	structural maintenance of chromosomes 6, transcript variant X7
744	540	0.725806	SPECC1L-ADORA2A	SPECC1L-ADORA2A readthrough (NMD candidate)
259	188	0.725869	DCAKD	dephospho-CoA kinase domain containing, transcript variant X5
489	355	0.725971	TMEM127	transmembrane protein 127, transcript variant 1
376	273	0.726064	PPP2R1B	protein phosphatase 2 scaffold subunit Abeta, transcript variant X4
325	236	0.726154	AMBRA1	autophagy and beclin 1 regulator 1, transcript variant X7
179	130	0.726257	VPS33A	VPS33A core subunit of CORVET and HOPS complexes, transcript variant 5
190	138	0.726316	ZFPM2	zinc finger protein, FOG family member 2, transcript variant X1
373	271	0.726542	SPRY4	sprouty RTK signaling antagonist 4, transcript variant 2
1101	800	0.726612	TOPBP1	DNA topoisomerase II binding protein 1, transcript variant X4
238	173	0.726891	ZNF589	zinc finger protein 589
586	426	0.726962	TNKS1BP1	tankyrase 1 binding protein 1, transcript variant X2
242	176	0.727273	PACS1	phosphofurin acidic cluster sorting protein 1, transcript variant X3
587	427	0.727428	SLCO4A1	solute carrier organic anion transporter family member 4A1, transcript variant X19
246	179	0.727642	TRAPPC2L	trafficking protein particle complex 2 like, transcript variant 1
191	139	0.727749	PAG1	phosphoprotein membrane anchor with glycosphingolipid microdomains 1, transcript variant X5
360	262	0.727778	NADSYN1	NAD synthetase 1
272	198	0.727941	CAB39	calcium binding protein 39, transcript variant X1
467	340	0.728051	TSNAX-DISC1	TSNAX-DISC1 readthrough (NMD candidate), transcript variant 8
320	233	0.728125	GLYR1	glyoxylate reductase 1 homolog, transcript variant X11
195	142	0.728205	DOLK	dolichol kinase
173	126	0.728324	PRKCQ-AS1	PRKCQ antisense RNA 1, transcript variant 1
346	252	0.728324	AREL1	apoptosis resistant E3 ubiquitin protein ligase 1, transcript variant X6
1160	845	0.728448	ZNF609	zinc finger protein 609, transcript variant X2
151	110	0.728477	FOSL2	FOS like 2, AP-1 transcription factor subunit, transcript variant X3
236	172	0.728814	VPS26B	VPS26, retromer complex component B, transcript variant X1
166	121	0.728916	IGDCC3	immunoglobulin superfamily DCC subclass member 3, transcript variant X2
262	191	0.729008	NIPAL3	NIPA like domain containing 3, transcript variant 13
299	218	0.729097	ROGDI	rogdi atypical leucine zipper, transcript variant 2
724	528	0.729282	RGP1	RGP1 homolog, RAB6A GEF complex partner 1
425	310	0.729412	ARNT2	aryl hydrocarbon receptor nuclear translocator 2
244	178	0.729508	FAM92A	family with sequence similarity 92 member A, transcript variant X4
440	321	0.729545	SLC25A23	solute carrier family 25 member 23, transcript variant X12
196	143	0.729592	MTRF1L	mitochondrial translational release factor 1 like, transcript variant 6
544	397	0.729779	ARHGEF17	Rho guanine nucleotide exchange factor 17, transcript variant X4
285	208	0.729825	EPDR1	ependymin related 1, transcript variant 3
744	543	0.729839	KMT2B	lysine methyltransferase 2B, transcript variant X6
237	173	0.729958	TTC32	tetratricopeptide repeat domain 32
237	173	0.729958	TEP1	telomerase associated protein 1, transcript variant X3
1671	1220	0.730102	AP2B1	adaptor related protein complex 2 subunit beta 1, transcript variant X15
341	249	0.730205	ZMYM2	zinc finger MYM-type containing 2, transcript variant X16
278	203	0.730216	ALDH6A1	aldehyde dehydrogenase 6 family member A1, transcript variant X1
1083	791	0.730379	DARS2	aspartyl-tRNA synthetase 2, mitochondrial, transcript variant 3
523	382	0.730402	TMEM63B	transmembrane protein 63B, transcript variant X12
156	114	0.730769	CEP70	centrosomal protein 70, transcript variant 8
182	133	0.730769	NAGK	N-acetylglucosamine kinase, transcript variant 1
182	133	0.730769	DCAF16	DDB1 and CUL4 associated factor 16, transcript variant 13
810	592	0.730864	TFRC	transferrin receptor, transcript variant X6
3430	2507	0.730904	RRP1B	ribosomal RNA processing 1B
249	182	0.730924	TRIM9	tripartite motif containing 9, transcript variant 2
197	144	0.730964	HNRNPLP2
357	261	0.731092	XIAP	X-linked inhibitor of apoptosis, transcript variant X2
517	378	0.731141	CYB5R4	cytochrome b5 reductase 4
398	291	0.731156	RMI1	RecQ mediated genome instability 1, transcript variant X1
253	185	0.731225	DELE1	DAP3 binding cell death enhancer 1, transcript variant X17
413	302	0.731235	DHX37	DEAH-box helicase 37, transcript variant X5
458	335	0.731441	KIF3A	kinesin family member 3A, transcript variant X3
1815	1328	0.73168	KMT2D	lysine methyltransferase 2D, transcript variant X10
287	210	0.731707	MORN4	MORN repeat containing 4, transcript variant X2
179	131	0.731844	WASH2P	WASP family homolog 2, pseudogene
537	393	0.731844	INPP5E	inositol polyphosphate-5-phosphatase E, transcript variant X2
317	232	0.731861	TFAP4	transcription factor AP-4, transcript variant X1
291	213	0.731959	TSC22D2	TSC22 domain family member 2, transcript variant X1
250	183	0.732	TBC1D22B	TBC1 domain family member 22B, transcript variant X2
153	112	0.732026	HEXD	hexosaminidase D, transcript variant X10
265	194	0.732075	DAB2IP	DAB2 interacting protein, transcript variant 2
504	369	0.732143	SYNJ1	synaptojanin 1, transcript variant 1
1587	1162	0.732199	ADAM15	ADAM metallopeptidase domain 15, transcript variant 9
549	402	0.73224	PGS1	phosphatidylglycerophosphate synthase 1, transcript variant 2
460	337	0.732609	ZNF747	zinc finger protein 747, transcript variant 2
475	348	0.732632	PLEKHG2	pleckstrin homology and RhoGEF domain containing G2, transcript variant X6
1171	858	0.732707	OFD1	OFD1 centriole and centriolar satellite protein, transcript variant X11
333	244	0.732733	UGGT2	UDP-glucose glycoprotein glucosyltransferase 2, transcript variant X9
1542	1130	0.732815	NR1D2	nuclear receptor subfamily 1 group D member 2, transcript variant X1
337	247	0.732938	P2RX4	purinergic receptor P2X 4, transcript variant X3
689	505	0.732946	DCBLD2	discoidin, CUB and LCCL domain containing 2, transcript variant X2
191	140	0.732984	QPCTL	glutaminyl-peptide cyclotransferase like, transcript variant X3
206	151	0.73301	MTCL1	microtubule crosslinking factor 1, transcript variant X25
1918	1406	0.733055	DICER1	dicer 1, ribonuclease III, transcript variant X10
266	195	0.733083	SIRT5	sirtuin 5, transcript variant X9
330	242	0.733333	SLC38A9	solute carrier family 38 member 9, transcript variant X16
930	682	0.733333	SLC6A15	solute carrier family 6 member 15, transcript variant X1
829	608	0.733414	KITLG	KIT ligand, transcript variant a
409	300	0.733496	ZMIZ2	zinc finger MIZ-type containing 2, transcript variant X10
304	223	0.733553	GSPT2	G1 to S phase transition 2
503	369	0.733598	NUP43	nucleoporin 43, transcript variant X1
687	504	0.733624	ARID2	AT-rich interaction domain 2, transcript variant 2
214	157	0.733645	ATRNL1	attractin like 1, transcript variant X13
2217	1627	0.733875	NFE2L1	nuclear factor, erythroid 2 like 1, transcript variant X2
639	469	0.733959	GBF1	golgi brefeldin A resistant guanine nucleotide exchange factor 1, transcript variant X13
530	389	0.733962	CNTROB	centrobin, centriole duplication and spindle assembly protein, transcript variant X9
188	138	0.734043	TLCD5	TLC domain containing 5, transcript variant 7
282	207	0.734043	SLX4	SLX4 structure-specific endonuclease subunit, transcript variant X3
1820	1336	0.734066	MEGF8	multiple EGF like domains 8, transcript variant 1
613	450	0.734095	EZH2	enhancer of zeste 2 polycomb repressive complex 2 subunit, transcript variant X26
613	450	0.734095	IREB2	iron responsive element binding protein 2, transcript variant 4
651	478	0.734255	FTSJ3	FtsJ RNA 2'-O-methyltransferase 3, transcript variant X1
241	177	0.73444	ALG10	ALG10 alpha-1,2-glucosyltransferase
1262	927	0.734548	RRP1	ribosomal RNA processing 1, transcript variant X3
162	119	0.734568	CCDC66	coiled-coil domain containing 66, transcript variant X24
535	393	0.734579	LRWD1	leucine rich repeats and WD repeat domain containing 1, transcript variant 2
260	191	0.734615	GSK3B	glycogen synthase kinase 3 beta, transcript variant X1
426	313	0.734742	ZC3H12C	zinc finger CCCH-type containing 12C, transcript variant X3
230	169	0.734783	MED23	mediator complex subunit 23, transcript variant X4
264	194	0.734848	KLHL18	kelch like family member 18, transcript variant X2
762	560	0.734908	TTC17	tetratricopeptide repeat domain 17, transcript variant X3
166	122	0.73494	LPIN1	lipin 1, transcript variant X16
166	122	0.73494	KIFC3	kinesin family member C3, transcript variant 10
532	391	0.734962	NEAT1	nuclear paraspeckle assembly transcript 1, transcript variant MENepsilon
808	594	0.735149	WDR11	WD repeat domain 11, transcript variant X8
457	336	0.73523	LINC00205	long intergenic non-protein coding RNA 205
306	225	0.735294	ASDURF	ASNSD1 upstream reading frame, transcript variant 1
189	139	0.73545	FAM201A	family with sequence similarity 201 member A
518	381	0.735521	TENT2	terminal nucleotidyltransferase 2, transcript variant X20
242	178	0.735537	RARB	retinoic acid receptor beta, transcript variant 8
174	128	0.735632	DBT	dihydrolipoamide branched chain transacylase E2, transcript variant X1
174	128	0.735632	TSPAN15	tetraspanin 15, transcript variant X3
337	248	0.735905	OAS3	2'-5'-oligoadenylate synthetase 3, transcript variant X1
269	198	0.736059	TP53BP1	tumor protein p53 binding protein 1, transcript variant X4
288	212	0.736111	C19orf47	chromosome 19 open reading frame 47, transcript variant X5
432	318	0.736111	GPATCH1	G-patch domain containing 1, transcript variant X1
398	293	0.736181	PI4KAP2	phosphatidylinositol 4-kinase alpha pseudogene 2
254	187	0.73622	ZNF431	zinc finger protein 431, transcript variant X1
527	388	0.736243	TELO2	telomere maintenance 2, transcript variant X7
584	430	0.736301	ZNF143	zinc finger protein 143, transcript variant 2
895	659	0.736313	SLC7A1	solute carrier family 7 member 1, transcript variant X2
402	296	0.736318	MED26	mediator complex subunit 26
311	229	0.736334	GOLGA1	golgin A1, transcript variant X4
1210	891	0.736364	PLCG1	phospholipase C gamma 1, transcript variant X7
277	204	0.736462	SOGA1	suppressor of glucose, autophagy associated 1, transcript variant 2
148	109	0.736486	RANBP17	RAN binding protein 17, transcript variant X12
148	109	0.736486	SEPTIN7P2	septin 7 pseudogene 2
167	123	0.736527	FLJ46906	uncharacterized LOC441172
334	246	0.736527	TMCO3	transmembrane and coiled-coil domains 3, transcript variant X16
334	246	0.736527	CYP2S1	cytochrome P450 family 2 subfamily S member 1, transcript variant X1
224	165	0.736607	PRKAA1	protein kinase AMP-activated catalytic subunit alpha 1, transcript variant 5
1906	1404	0.736621	ARHGAP21	Rho GTPase activating protein 21, transcript variant 15
1052	775	0.736692	STIM1	stromal interaction molecule 1, transcript variant 2
642	473	0.73676	NLE1	notchless homolog 1, transcript variant 2
171	126	0.736842	KCNG1	potassium voltage-gated channel modifier subfamily G member 1, transcript variant X7
475	350	0.736842	KAT14	lysine acetyltransferase 14, transcript variant 2
327	241	0.737003	BTN2A1	butyrophilin subfamily 2 member A1, transcript variant 4
502	370	0.737052	IDE	insulin degrading enzyme, transcript variant X5
232	171	0.737069	CARD19	caspase recruitment domain family member 19, transcript variant 2
194	143	0.737113	ZNF684	zinc finger protein 684
156	115	0.737179	PPTC7	PTC7 protein phosphatase homolog, transcript variant X2
312	230	0.737179	CERS5	ceramide synthase 5, transcript variant X9
902	665	0.737251	FRS2	fibroblast growth factor receptor substrate 2, transcript variant X3
1732	1277	0.737298	ARFGAP1	ADP ribosylation factor GTPase activating protein 1, transcript variant 6
278	205	0.73741	DTNB	dystrobrevin beta, transcript variant 14
278	205	0.73741	SPIRE1	spire type actin nucleation factor 1, transcript variant X6
240	177	0.7375	FLNC	filamin C, transcript variant 2
480	354	0.7375	TRIP11	thyroid hormone receptor interactor 11, transcript variant X3
141	104	0.737589	ARHGAP31	Rho GTPase activating protein 31, transcript variant X1
263	194	0.737643	RPS6KA2	ribosomal protein S6 kinase A2, transcript variant 1
263	194	0.737643	DCAF5	DDB1 and CUL4 associated factor 5, transcript variant 4
1483	1094	0.737694	SLC23A2	solute carrier family 23 member 2, transcript variant 2
244	180	0.737705	SLC9A3R2	SLC9A3 regulator 2, transcript variant X1
469	346	0.73774	STAM	signal transducing adaptor molecule, transcript variant X1
347	256	0.737752	BARX2	BARX homeobox 2, transcript variant X1
164	121	0.737805	SYTL1	synaptotagmin like 1, transcript variant X7
290	214	0.737931	APEX2	apurinic/apyrimidinic endodeoxyribonuclease 2, transcript variant 1
561	414	0.737968	LOC100129034	uncharacterized LOC100129034
481	355	0.738046	GGA3	golgi associated, gamma adaptin ear containing, ARF binding protein 3, transcript variant X2
565	417	0.738053	TEX261	testis expressed 261
943	696	0.73807	CDC42BPB	CDC42 binding protein kinase beta, transcript variant X5
233	172	0.738197	OBSCN	obscurin, cytoskeletal calmodulin and titin-interacting RhoGEF, transcript variant 2
191	141	0.73822	DENND1A	DENN domain containing 1A, transcript variant 7
149	110	0.738255	KIAA2026	KIAA2026, transcript variant X21
298	220	0.738255	SPECC1	sperm antigen with calponin homology and coiled-coil domains 1, transcript variant X8
214	158	0.738318	CEP68	centrosomal protein 68, transcript variant X4
214	158	0.738318	PXN	paxillin, transcript variant X12
493	364	0.738337	SLC19A1	solute carrier family 19 member 1, transcript variant X10
933	689	0.738478	FBH1	F-box DNA helicase 1, transcript variant X9
543	401	0.73849	TP73	tumor protein p73, transcript variant 5
765	565	0.738562	TMEM94	transmembrane protein 94, transcript variant X25
176	130	0.738636	SYDE1	synapse defective Rho GTPase homolog 1, transcript variant 2
1569	1159	0.738687	PRKAR1A	protein kinase cAMP-dependent type I regulatory subunit alpha, transcript variant 5
5343	3947	0.738724	SPEN	spen family transcriptional repressor
1359	1004	0.738779	SAMD4B	sterile alpha motif domain containing 4B, transcript variant X6
226	167	0.738938	GALNT10	polypeptide N-acetylgalactosaminyltransferase 10
682	504	0.739003	GPCPD1	glycerophosphocholine phosphodiesterase 1, transcript variant X1
820	606	0.739024	HSPG2	heparan sulfate proteoglycan 2, transcript variant 2
138	102	0.73913	EXOC7	exocyst complex component 7, transcript variant 7
161	119	0.73913	STXBP5	syntaxin binding protein 5, transcript variant X7
299	221	0.73913	LMAN2L	lectin, mannose binding 2 like, transcript variant 10
345	255	0.73913	GOLGA8B	golgin A8 family member B, transcript variant 1
414	306	0.73913	FAM171B	family with sequence similarity 171 member B
621	459	0.73913	ATF5	activating transcription factor 5, transcript variant 3
579	428	0.739206	ABCF2	ATP binding cassette subfamily F member 2
1465	1083	0.739249	ESPL1	extra spindle pole bodies like 1, separase, transcript variant X5
606	448	0.739274	HEG1	heart development protein with EGF like domains 1
257	190	0.7393	SLFN5	schlafen family member 5, transcript variant 2
165	122	0.739394	DLEU1	deleted in lymphocytic leukemia 1, transcript variant 3
476	352	0.739496	P2RY1	purinergic receptor P2Y1
453	335	0.739514	PTK2	protein tyrosine kinase 2, transcript variant 59
311	230	0.73955	IKBKB	inhibitor of nuclear factor kappa B kinase subunit beta, transcript variant X9
599	443	0.739566	TUBGCP6	tubulin gamma complex associated protein 6, transcript variant X4
480	355	0.739583	SIN3B	SIN3 transcription regulator family member B, transcript variant X1
1064	787	0.739662	PRPF4B	pre-mRNA processing factor 4B, transcript variant X23
219	162	0.739726	GALNT4	polypeptide N-acetylgalactosaminyltransferase 4
269	199	0.739777	ADGRG6	adhesion G protein-coupled receptor G6, transcript variant X6
934	691	0.739829	C16orf72	chromosome 16 open reading frame 72, transcript variant X1
223	165	0.73991	ING2	inhibitor of growth family member 2, transcript variant X1
473	350	0.739958	UBA6	ubiquitin like modifier activating enzyme 6, transcript variant X1
300	222	0.74	ZNF302	zinc finger protein 302, transcript variant X12
931	689	0.740064	ZNF689	zinc finger protein 689, transcript variant 3
504	373	0.740079	UBE4B	ubiquitination factor E4B, transcript variant X4
631	467	0.740095	TAF1B	TATA-box binding protein associated factor, RNA polymerase I subunit B, transcript variant 2
154	114	0.74026	PPP1R13L	protein phosphatase 1 regulatory subunit 13 like, transcript variant X3
801	593	0.740325	FAM3C	family with sequence similarity 3 member C, transcript variant X2
466	345	0.740343	LRCH2	leucine rich repeats and calponin homology domain containing 2, transcript variant X2
755	559	0.740397	TRAM2	translocation associated membrane protein 2, transcript variant X1
782	579	0.740409	NIBAN1	niban apoptosis regulator 1
235	174	0.740426	PLD2	phospholipase D2, transcript variant X6
705	522	0.740426	DHX8	DEAH-box helicase 8, transcript variant 9
185	137	0.740541	CLUAP1	clusterin associated protein 1, transcript variant X3
212	157	0.740566	KPNA5	karyopherin subunit alpha 5, transcript variant 7
424	314	0.740566	TAB1	TGF-beta activated kinase 1 (MAP3K7) binding protein 1, transcript variant beta
848	628	0.740566	RNA18SN5	RNA, 18S ribosomal RNA N5
505	374	0.740594	MYH14	myosin heavy chain 14, transcript variant X1
1759	1303	0.740762	FBN2	fibrillin 2, transcript variant X1
2648	1962	0.740937	SRCAP	Snf2 related CREBBP activator protein
305	226	0.740984	TRPM7	transient receptor potential cation channel subfamily M member 7, transcript variant X12
390	289	0.741026	GPRC5C	G protein-coupled receptor class C group 5 member C, transcript variant X1
251	186	0.741036	TESK2	testis associated actin remodelling kinase 2, transcript variant 2
699	518	0.741059	ZFHX4	zinc finger homeobox 4, transcript variant X6
448	332	0.741071	GUCY1A2	guanylate cyclase 1 soluble subunit alpha 2, transcript variant 2
170	126	0.741176	PANX2	pannexin 2, transcript variant 3
595	441	0.741176	RDX	radixin, transcript variant 6
1333	988	0.741185	DNAJC5	DnaJ heat shock protein family (Hsp40) member C5, transcript variant X4
313	232	0.741214	INSYN1	inhibitory synaptic factor 1, transcript variant 1
290	215	0.741379	RNF43	ring finger protein 43, transcript variant X3
526	390	0.741445	NCSTN	nicastrin, transcript variant X1
766	568	0.741514	CEP295	centrosomal protein 295, transcript variant X16
414	307	0.741546	AARS2	alanyl-tRNA synthetase 2, mitochondrial, transcript variant X1
921	683	0.741585	GTPBP1	GTP binding protein 1, transcript variant X1
476	353	0.741597	EDRF1	erythroid differentiation regulatory factor 1, transcript variant X9
302	224	0.741722	TNS2	tensin 2, transcript variant X6
337	250	0.74184	WFS1	wolframin ER transmembrane glycoprotein, transcript variant X1
1325	983	0.741887	PTPN13	protein tyrosine phosphatase non-receptor type 13, transcript variant X7
341	253	0.741935	ARHGEF7	Rho guanine nucleotide exchange factor 7, transcript variant X13
1527	1133	0.741978	BAZ2A	bromodomain adjacent to zinc finger domain 2A, transcript variant X8
252	187	0.742063	SOAT1	sterol O-acyltransferase 1, transcript variant X2
221	164	0.742081	ADCY9	adenylate cyclase 9, transcript variant X2
698	518	0.74212	AHR	aryl hydrocarbon receptor
1428	1060	0.742297	IL6ST	interleukin 6 signal transducer, transcript variant 3
1013	752	0.742349	MAFG	MAF bZIP transcription factor G, transcript variant 1
229	170	0.742358	ZRANB3	zinc finger RANBP2-type containing 3, transcript variant X6
198	147	0.742424	RAB3D	RAB3D, member RAS oncogene family
233	173	0.742489	C18orf54	chromosome 18 open reading frame 54, transcript variant X3
641	476	0.74259	TMOD2	tropomodulin 2, transcript variant X1
338	251	0.742604	LGR5	leucine rich repeat containing G protein-coupled receptor 5, transcript variant 4
509	378	0.742633	COLEC12	collectin subfamily member 12, transcript variant X1
136	101	0.742647	ADAL	adenosine deaminase like, transcript variant X8
1298	964	0.742681	SLC7A2	solute carrier family 7 member 2, transcript variant X4
171	127	0.74269	EPOR	erythropoietin receptor, transcript variant 2
583	433	0.74271	PIK3R1	phosphoinositide-3-kinase regulatory subunit 1, transcript variant 4
276	205	0.742754	IFT81	intraflagellar transport 81, transcript variant 4
140	104	0.742857	SIPA1	signal-induced proliferation-associated 1, transcript variant X2
385	286	0.742857	KDM7A	lysine demethylase 7A, transcript variant X1
848	630	0.742925	NCLN	nicalin, transcript variant 1
354	263	0.742938	ZNF510	zinc finger protein 510, transcript variant 2
249	185	0.742972	OGDH	oxoglutarate dehydrogenase, transcript variant 2
720	535	0.743056	BLM	BLM RecQ like helicase, transcript variant X1
767	570	0.743155	KIAA1671	KIAA1671
148	110	0.743243	CSRNP3	cysteine and serine rich nuclear protein 3, transcript variant 2
187	139	0.743316	TRAF3IP1	TRAF3 interacting protein 1, transcript variant X8
374	278	0.743316	PUS7	pseudouridine synthase 7, transcript variant X5
1672	1243	0.743421	ABL1	ABL proto-oncogene 1, non-receptor tyrosine kinase, transcript variant a
386	287	0.743523	MKLN1	muskelin 1, transcript variant X4
503	374	0.743539	ZDHHC8	zinc finger DHHC-type containing 8, transcript variant 1
242	180	0.743802	BRF2	BRF2 RNA polymerase III transcription initiation factor subunit
164	122	0.743902	MIR198	hsa-miR-198
1391	1035	0.744069	RANGAP1	Ran GTPase activating protein 1, transcript variant X14
430	320	0.744186	USPL1	ubiquitin specific peptidase like 1, transcript variant 4
958	713	0.744259	SENP6	SUMO specific peptidase 6, transcript variant 3
223	166	0.744395	IFT140	intraflagellar transport 140, transcript variant X8
967	720	0.744571	DLST	dihydrolipoamide S-succinyltransferase, transcript variant 2
372	277	0.744624	LTBP2	latent transforming growth factor beta binding protein 2
979	729	0.744637	XPO6	exportin 6, transcript variant X7
141	105	0.744681	TBCK	TBC1 domain containing kinase, transcript variant X10
470	350	0.744681	GPRIN3	GPRIN family member 3, transcript variant X4
3482	2593	0.744687	HCFC1	host cell factor C1, transcript variant X6
897	668	0.744705	TTC13	tetratricopeptide repeat domain 13, transcript variant X7
286	213	0.744755	PWWP2A	PWWP domain containing 2A, transcript variant X1
388	289	0.744845	SNPH	syntaphilin, transcript variant X4
341	254	0.744868	ZNF646	zinc finger protein 646, transcript variant X4
690	514	0.744928	DGCR8	DGCR8 microprocessor complex subunit, transcript variant X1
2580	1922	0.744961	LRPPRC	leucine rich pentatricopeptide repeat containing, transcript variant X5
200	149	0.745	KIDINS220	kinase D interacting substrate 220, transcript variant 14
600	447	0.745	HM13	histocompatibility minor 13, transcript variant 4
910	678	0.745055	SELENOI	selenoprotein I, transcript variant 2
153	114	0.745098	MSRB1	methionine sulfoxide reductase B1
310	231	0.745161	NHLRC3	NHL repeat containing 3, transcript variant 3
263	196	0.745247	MAU2	MAU2 sister chromatid cohesion factor, transcript variant X5
581	433	0.745267	PPAN	peter pan homolog, transcript variant 4
161	120	0.745342	ASPHD2	aspartate beta-hydroxylase domain containing 2
224	167	0.745536	ABHD17B	abhydrolase domain containing 17B, transcript variant X2
633	472	0.745656	ZCCHC2	zinc finger CCHC-type containing 2, transcript variant X1
232	173	0.74569	SVIL	supervillin, transcript variant X17
177	132	0.745763	TCF7L1	transcription factor 7 like 1, transcript variant X1
177	132	0.745763	MAP11	microtubule associated protein 11, transcript variant 2
1389	1036	0.74586	OGA	O-GlcNAcase, transcript variant X3
425	317	0.745882	ENTPD7	ectonucleoside triphosphate diphosphohydrolase 7, transcript variant 1
311	232	0.745981	SLMAP	sarcolemma associated protein, transcript variant 7
595	444	0.746218	LRRC8A	leucine rich repeat containing 8 VRAC subunit A, transcript variant X6
1135	847	0.746256	EMC1	ER membrane protein complex subunit 1, transcript variant X2
205	153	0.746341	FAM131B	family with sequence similarity 131 member B, transcript variant X1
757	565	0.746367	RBMXL1	RBMX like 1, transcript variant 2
138	103	0.746377	ARHGEF37	Rho guanine nucleotide exchange factor 37, transcript variant X6
485	362	0.746392	MRS2	magnesium transporter MRS2, transcript variant 3
209	156	0.746411	MIR3655	hsa-miR-3655
209	156	0.746411	CLTCL1	clathrin heavy chain like 1, transcript variant X12
2426	1811	0.746496	DSG2	desmoglein 2, transcript variant X1
722	539	0.746537	IRGQ	immunity related GTPase Q, transcript variant X1
217	162	0.746544	HCFC2	host cell factor C2, transcript variant X4
150	112	0.746667	RAB43	RAB43, member RAS oncogene family, transcript variant 2
391	292	0.746803	MRPL20-AS1	MRPL20 antisense RNA 1
237	177	0.746835	RPS6KC1	ribosomal protein S6 kinase C1, transcript variant X1
320	239	0.746875	TTC14	tetratricopeptide repeat domain 14, transcript variant 3
170	127	0.747059	MVK	mevalonate kinase, transcript variant X1
174	130	0.747126	VWA8	von Willebrand factor A domain containing 8, transcript variant 2
178	133	0.747191	TMEM134	transmembrane protein 134, transcript variant X8
364	272	0.747253	CEP135	centrosomal protein 135, transcript variant X3
1021	763	0.747307	ZNF317	zinc finger protein 317, transcript variant 2
1322	988	0.747352	UBE3C	ubiquitin protein ligase E3C, transcript variant X1
780	583	0.747436	LTBP3	latent transforming growth factor beta binding protein 3, transcript variant X5
424	317	0.747642	RBBP6	RB binding protein 6, ubiquitin ligase, transcript variant 3
321	240	0.747664	RBM47	RNA binding motif protein 47, transcript variant X11
1086	812	0.747698	TCERG1	transcription elongation regulator 1, transcript variant X17
563	421	0.74778	DPH2	diphthamide biosynthesis 2, transcript variant 2
226	169	0.747788	EPG5	ectopic P-granules autophagy protein 5 homolog, transcript variant X8
575	430	0.747826	ANKRD50	ankyrin repeat domain 50, transcript variant 2
1349	1009	0.747961	ACSL4	acyl-CoA synthetase long chain family member 4, transcript variant X4
246	184	0.747967	SYK	spleen associated tyrosine kinase, transcript variant X1
988	739	0.747976	HIPK3	homeodomain interacting protein kinase 3, transcript variant 4
385	288	0.748052	VPS39	VPS39 subunit of HOPS complex, transcript variant X4
401	300	0.74813	TRAPPC11	trafficking protein particle complex 11, transcript variant X5
151	113	0.748344	TMEM87A	transmembrane protein 87A, transcript variant 2
159	119	0.748428	TTLL1	tubulin tyrosine ligase like 1, transcript variant X3
1479	1107	0.748479	SMG1	SMG1 nonsense mediated mRNA decay associated PI3K related kinase, transcript variant X9
167	125	0.748503	SLC27A6	solute carrier family 27 member 6, transcript variant 2
171	128	0.748538	PMP22	peripheral myelin protein 22, transcript variant X1
191	143	0.748691	COL4A5	collagen type IV alpha 5 chain, transcript variant X5
382	286	0.748691	PDCD6IP	programmed cell death 6 interacting protein, transcript variant 4
219	164	0.748858	SOX13	SRY-box 13, transcript variant X1
259	194	0.749035	ABCD3	ATP binding cassette subfamily D member 3, transcript variant 2
275	206	0.749091	GRID1	glutamate ionotropic receptor delta type subunit 1, transcript variant X1
295	221	0.749153	PGAP2	post-GPI attachment to proteins 2, transcript variant 35
311	233	0.749196	PIGU	phosphatidylinositol glycan anchor biosynthesis class U, transcript variant X4
347	260	0.74928	CASKIN2	CASK interacting protein 2, transcript variant 2
363	272	0.749311	CIPC	CLOCK interacting pacemaker
862	646	0.74942	WWC1	WW and C2 domain containing 1, transcript variant X11
1301	975	0.749424	GOLGB1	golgin B1, transcript variant X19
1940	1454	0.749485	MYBBP1A	MYB binding protein 1a, transcript variant X3
1486	1114	0.749664	CELSR2	cadherin EGF LAG seven-pass G-type receptor 2
2343	1757	0.749893	NCOR2	nuclear receptor corepressor 2, transcript variant 2
5006	3754	0.7499	KDM5C	lysine demethylase 5C, transcript variant 7
144	108	0.75	TRIM56	tripartite motif containing 56, transcript variant X1
164	123	0.75	STON1-GTF2A1L	STON1-GTF2A1L readthrough, transcript variant 2
164	123	0.75	PHF20L1	PHD finger protein 20 like 1, transcript variant X21
172	129	0.75	LONRF2	LON peptidase N-terminal domain and ring finger 2, transcript variant X2
176	132	0.75	GAS8	growth arrest specific 8, transcript variant X8
264	198	0.75	GLRX2	glutaredoxin 2, transcript variant 1
272	204	0.75	TRAK1	trafficking kinesin protein 1, transcript variant 5
392	294	0.75	ATP6V0A2	ATPase H+ transporting V0 subunit a2, transcript variant X3
448	336	0.75	B4GALNT4	beta-1,4-N-acetyl-galactosaminyltransferase 4, transcript variant X2
756	567	0.75	TCF25	transcription factor 25, transcript variant X20
737	553	0.750339	DPP8	dipeptidyl peptidase 8, transcript variant X12
669	502	0.750374	STX16-NPEPL1	STX16-NPEPL1 readthrough (NMD candidate)
589	442	0.750424	ARID1B	AT-rich interaction domain 1B, transcript variant X9
1098	824	0.750455	TEAD1	TEA domain transcription factor 1
830	623	0.750602	CEMIP2	cell migration inducing hyaluronidase 2, transcript variant X1
810	608	0.750617	SGSM3	small G protein signaling modulator 3, transcript variant 5
385	289	0.750649	DOP1A	DOP1 leucine zipper like protein A, transcript variant X15
385	289	0.750649	NF2	neurofibromin 2, transcript variant 13
365	274	0.750685	MAP2K5	mitogen-activated protein kinase kinase 5, transcript variant X5
353	265	0.750708	GNB5	G protein subunit beta 5, transcript variant X2
1292	970	0.750774	FOXN3	forkhead box N3, transcript variant 2
1605	1205	0.750779	RHOBTB3	Rho related BTB domain containing 3, transcript variant X1
951	714	0.750789	ARFGEF3	ARFGEF family member 3, transcript variant X1
301	226	0.750831	NFATC1	nuclear factor of activated T cells 1, transcript variant X1
598	449	0.750836	COMMD2	COMM domain containing 2, transcript variant 2
1686	1266	0.75089	TGOLN2	trans-golgi network protein 2, transcript variant 4
277	208	0.750903	ABTB2	ankyrin repeat and BTB domain containing 2
269	202	0.750929	VAC14	VAC14 component of PIKFYVE complex, transcript variant X7
249	187	0.751004	CCDC82	coiled-coil domain containing 82, transcript variant 3
719	540	0.751043	WDR62	WD repeat domain 62, transcript variant X12
233	175	0.751073	C2orf49	chromosome 2 open reading frame 49, transcript variant X3
225	169	0.751111	FOXP4	forkhead box P4, transcript variant X11
225	169	0.751111	PAWR	pro-apoptotic WT1 regulator, transcript variant X5
213	160	0.751174	ZYG11A	zyg-11 family member A, cell cycle regulator, transcript variant X9
1451	1090	0.751206	RNF169	ring finger protein 169
205	154	0.75122	WDR7	WD repeat domain 7, transcript variant X3
189	142	0.751323	TBC1D22A	TBC1 domain family member 22A, transcript variant X17
374	281	0.751337	STAG3L5P-PVRIG2P-PILRB	STAG3L5P-PVRIG2P-PILRB readthrough, transcript variant 2
185	139	0.751351	LOC399815	chromosome 10 open reading frame 88 pseudogene
181	136	0.751381	SHLD3	shieldin complex subunit 3
696	523	0.751437	ZNF518B	zinc finger protein 518B, transcript variant X4
1384	1040	0.751445	LTBP4	latent transforming growth factor beta binding protein 4, transcript variant 3
664	499	0.751506	HIVEP2	human immunodeficiency virus type I enhancer binding protein 2
326	245	0.751534	NOL10	nucleolar protein 10, transcript variant X4
161	121	0.751553	TECPR2	tectonin beta-propeller repeat containing 2, transcript variant 2
475	357	0.751579	ZW10	zw10 kinetochore protein, transcript variant X1
628	472	0.751592	DNAAF4-CCPG1	DNAAF4-CCPG1 readthrough (NMD candidate)
298	224	0.751678	UBIAD1	UbiA prenyltransferase domain containing 1, transcript variant X1
689	518	0.751814	SETD1B	SET domain containing 1B, histone lysine methyltransferase, transcript variant X2
528	397	0.751894	SH3BP2	SH3 domain binding protein 2, transcript variant 2
262	197	0.751908	LOC105371453	uncharacterized LOC105371453
387	291	0.751938	KIN	Kin17 DNA and RNA binding protein, transcript variant X4
504	379	0.751984	ITPA	inosine triphosphatase, transcript variant 10
577	434	0.752166	GUF1	GUF1 homolog, GTPase, transcript variant 4
339	255	0.752212	POLD3	DNA polymerase delta 3, accessory subunit, transcript variant X3
2136	1607	0.752341	TLE3	TLE family member 3, transcriptional corepressor, transcript variant X13
307	231	0.752443	DLG4	discs large MAGUK scaffold protein 4, transcript variant X7
404	304	0.752475	SLC11A2	solute carrier family 11 member 2, transcript variant X7
194	146	0.752577	FAM171A2	family with sequence similarity 171 member A2, transcript variant X1
376	283	0.75266	PCYT2	phosphate cytidylyltransferase 2, ethanolamine, transcript variant X5
186	140	0.752688	ZNF440	zinc finger protein 440
1088	819	0.752757	SLC39A6	solute carrier family 39 member 6, transcript variant 2
720	542	0.752778	BCL2L2	BCL2 like 2, transcript variant 1
263	198	0.752852	RFXAP	regulatory factor X associated protein
611	460	0.752864	ATF6	activating transcription factor 6, transcript variant X4
696	524	0.752874	STT3B	STT3 oligosaccharyltransferase complex catalytic subunit B, transcript variant X4
170	128	0.752941	TANGO2	transport and golgi organization 2 homolog, transcript variant X11
243	183	0.753086	GAS7	growth arrest specific 7, transcript variant a
324	244	0.753086	ZC3HAV1	zinc finger CCCH-type containing, antiviral 1, transcript variant 2
235	177	0.753191	NLRX1	NLR family member X1, transcript variant X7
154	116	0.753247	PDXDC2P-NPIPB14P	nuclear pore complex-interacting protein
912	687	0.753289	TSC2	TSC complex subunit 2, transcript variant 7
527	397	0.753321	TAF9B	TATA-box binding protein associated factor 9b
369	278	0.753388	ELK3	ETS transcription factor ELK3, transcript variant 2
146	110	0.753425	TMEM198B	transmembrane protein 198B (pseudogene), transcript variant 4
219	165	0.753425	RBM19	RNA binding motif protein 19, transcript variant X4
211	159	0.753555	FCHO2	FCH domain only 2, transcript variant X9
138	104	0.753623	TIGD7	tigger transposable element derived 7
138	104	0.753623	APBA3	amyloid beta precursor protein binding family A member 3, transcript variant X2
276	208	0.753623	MAPK14	mitogen-activated protein kinase 14, transcript variant X5
333	251	0.753754	RTTN	rotatin, transcript variant X17
589	444	0.75382	SLAIN1	SLAIN motif family member 1, transcript variant 5
386	291	0.753886	TBC1D24	TBC1 domain family member 24, transcript variant X4
1280	965	0.753906	SDF4	stromal cell derived factor 4, transcript variant X2
317	239	0.753943	PLEKHA7	pleckstrin homology domain containing A7, transcript variant X15
504	380	0.753968	GNPTAB	N-acetylglucosamine-1-phosphate transferase subunits alpha and beta, transcript variant X3
1631	1230	0.754139	TRRAP	transformation/transcription domain associated protein, transcript variant 1
301	227	0.754153	BRIP1	BRCA1 interacting protein C-terminal helicase 1, transcript variant X12
1111	838	0.754275	PCF11	PCF11 cleavage and polyadenylation factor subunit, transcript variant X2
2039	1538	0.754291	NACC1	nucleus accumbens associated 1, transcript variant X1
570	430	0.754386	IFFO2	intermediate filament family orphan 2
1352	1020	0.754438	SRRM1	serine and arginine repetitive matrix 1, transcript variant X36
224	169	0.754464	DIAPH2	diaphanous related formin 2, transcript variant 12C
334	252	0.754491	NPRL2	NPR2 like, GATOR1 complex subunit, transcript variant X6
277	209	0.754513	ARMC5	armadillo repeat containing 5, transcript variant X1
163	123	0.754601	MBOAT2	membrane bound O-acyltransferase domain containing 2, transcript variant X1
163	123	0.754601	BMP2K	BMP2 inducible kinase, transcript variant X4
163	123	0.754601	CABYR	calcium binding tyrosine phosphorylation regulated, transcript variant 6
538	406	0.754647	HAUS7	HAUS augmin like complex subunit 7, transcript variant 1
1076	812	0.754647	DUSP3	dual specificity phosphatase 3
534	403	0.754682	DIDO1	death inducer-obliterator 1, transcript variant 2
208	157	0.754808	FAM114A2	family with sequence similarity 114 member A2, transcript variant X7
934	705	0.754818	ATP9A	ATPase phospholipid transporting 9A (putative), transcript variant X1
518	391	0.754826	NRIP3	nuclear receptor interacting protein 3, transcript variant X1
465	351	0.754839	CPTP	ceramide-1-phosphate transfer protein, transcript variant X2
306	231	0.754902	C21orf58	chromosome 21 open reading frame 58, transcript variant 2
1224	924	0.754902	KMT2A	lysine methyltransferase 2A, transcript variant X5
763	576	0.754915	CDR2L	cerebellar degeneration related protein 2 like, transcript variant X1
253	191	0.754941	TRAPPC9	trafficking protein particle complex 9, transcript variant X3
755	570	0.754967	PLBD2	phospholipase B domain containing 2, transcript variant X1
1294	977	0.755023	DPYSL3	dihydropyrimidinase like 3, transcript variant X1
396	299	0.755051	PHLPP1	PH domain and leucine rich repeat protein phosphatase 1, transcript variant X2
2013	1520	0.755092	ATAD2	ATPase family AAA domain containing 2, transcript variant X2
147	111	0.755102	ELMOD1	ELMO domain containing 1, transcript variant X1
294	222	0.755102	FOCAD	focadhesin, transcript variant X12
5341	4033	0.755102	SFPQ	splicing factor proline and glutamine rich, transcript variant 2
331	250	0.755287	BRD9	bromodomain containing 9, transcript variant X15
323	244	0.755418	FZD4	frizzled class receptor 4
920	695	0.755435	HASPIN	histone H3 associated protein kinase
822	621	0.755474	FOXA1	forkhead box A1
364	275	0.755495	DCAF4	DDB1 and CUL4 associated factor 4, transcript variant X8
270	204	0.755556	WNK2	WNK lysine deficient protein kinase 2, transcript variant 2
937	708	0.755603	CORO1C	coronin 1C, transcript variant X8
2750	2078	0.755636	AGRN	agrin, transcript variant X3
221	167	0.755656	PLAT	plasminogen activator, tissue type, transcript variant 4
176	133	0.755682	TMEM255A	transmembrane protein 255A, transcript variant X1
524	396	0.755725	RABL3	RAB, member of RAS oncogene family like 3, transcript variant 4
1216	919	0.755757	CDK6	cyclin dependent kinase 6, transcript variant 2
258	195	0.755814	CCDC50	coiled-coil domain containing 50, transcript variant X1
766	579	0.755875	TMF1	TATA element modulatory factor 1, transcript variant 1
508	384	0.755906	POMT2	protein O-mannosyltransferase 2, transcript variant X4
1270	960	0.755906	SGPL1	sphingosine-1-phosphate lyase 1, transcript variant X2
295	223	0.755932	PUS1	pseudouridine synthase 1, transcript variant X3
631	477	0.755943	ZNF267	zinc finger protein 267, transcript variant 3
672	508	0.755952	RPRD1A	regulation of nuclear pre-mRNA domain containing 1A, transcript variant 4
545	412	0.755963	BCL9	BCL9 transcription coactivator, transcript variant X3
1000	756	0.756	SERINC3	serine incorporator 3, transcript variant 2
291	220	0.756014	ZNF416	zinc finger protein 416, transcript variant 2
705	533	0.756028	RBM12B	RNA binding motif protein 12B
537	406	0.756052	DCUN1D4	defective in cullin neddylation 1 domain containing 4, transcript variant X1
603	456	0.756219	GTF2I	general transcription factor IIi, transcript variant 6
275	208	0.756364	ZNF672	zinc finger protein 672, transcript variant X1
431	326	0.756381	SLC26A2	solute carrier family 26 member 2
156	118	0.75641	DMAC2L	distal membrane arm assembly complex 2 like, transcript variant 3
308	233	0.756494	SATB1	SATB homeobox 1, transcript variant X3
534	404	0.756554	RPS6KB1	ribosomal protein S6 kinase B1, transcript variant X4
152	115	0.756579	ALG1	ALG1 chitobiosyldiphosphodolichol beta-mannosyltransferase, transcript variant 2
152	115	0.756579	ZNF14	zinc finger protein 14
304	230	0.756579	INPP4A	inositol polyphosphate-4-phosphatase type I A, transcript variant e
304	230	0.756579	ARSK	arylsulfatase family member K, transcript variant X1
1315	995	0.756654	EDC4	enhancer of mRNA decapping 4
148	112	0.756757	FLVCR1	feline leukemia virus subgroup C cellular receptor 1, transcript variant X7
440	333	0.756818	GFM1	G elongation factor mitochondrial 1, transcript variant 3
1304	987	0.756902	POLD1	DNA polymerase delta 1, catalytic subunit, transcript variant X5
181	137	0.756906	MUTYH	mutY DNA glycosylase, transcript variant X20
144	109	0.756944	SYCP2L	synaptonemal complex protein 2 like
1934	1464	0.75698	ABCA2	ATP binding cassette subfamily A member 2, transcript variant X2
214	162	0.757009	TK2	thymidine kinase 2, transcript variant 6
317	240	0.757098	TAF4B	TATA-box binding protein associated factor 4b, transcript variant X2
280	212	0.757143	TMEM161B	transmembrane protein 161B, transcript variant X10
1001	758	0.757243	CTPS1	CTP synthase 1, transcript variant X6
820	621	0.757317	FOXM1	forkhead box M1, transcript variant X7
511	387	0.757339	MRPS11	mitochondrial ribosomal protein S11, transcript variant 6
136	103	0.757353	CALHM2	calcium homeostasis modulator family member 2, transcript variant X10
371	281	0.757412	ABHD13	abhydrolase domain containing 13, transcript variant X1
697	528	0.757532	LRRC8B	leucine rich repeat containing 8 VRAC subunit B, transcript variant X9
1638	1241	0.757631	SRSF10	serine and arginine rich splicing factor 10, transcript variant 6
322	244	0.757764	TLE4	TLE family member 4, transcriptional corepressor, transcript variant X29
289	219	0.757785	CCN2	cellular communication network factor 2
157	119	0.757962	CNPY3-GNMT	CNPY3-GNMT readthrough, transcript variant 1
488	370	0.758197	PTPN4	protein tyrosine phosphatase non-receptor type 4
761	577	0.758213	RREB1	ras responsive element binding protein 1, transcript variant 4
517	392	0.758221	POLR2J3	RNA polymerase II subunit J3
1738	1318	0.758343	LIFR	LIF receptor subunit alpha, transcript variant X3
2678	2031	0.758402	TXLNA	taxilin alpha, transcript variant X5
356	270	0.758427	SFMBT2	Scm like with four mbt domains 2, transcript variant X3
174	132	0.758621	COBLL1	cordon-bleu WH2 repeat protein like 1, transcript variant 6
5105	3873	0.758668	SRSF6	serine and arginine rich splicing factor 6, transcript variant 1
344	261	0.758721	ABHD4	abhydrolase domain containing 4
286	217	0.758741	HDAC7	histone deacetylase 7, transcript variant X9
199	151	0.758794	UBE2E2	ubiquitin conjugating enzyme E2 E2, transcript variant X5
1331	1010	0.758828	SMG7	SMG7 nonsense mediated mRNA decay factor, transcript variant X7
1298	985	0.75886	ECT2	epithelial cell transforming 2, transcript variant X6
141	107	0.758865	SEMA3A	semaphorin 3A, transcript variant X1
8871	6732	0.758877	HUWE1	HECT, UBA and WWE domain containing E3 ubiquitin protein ligase 1, transcript variant X19
477	362	0.75891	SEPTIN10	septin 10, transcript variant X5
390	296	0.758974	TCTN2	tectonic family member 2, transcript variant X1
610	463	0.759016	GALNT6	polypeptide N-acetylgalactosaminyltransferase 6, transcript variant X10
747	567	0.759036	MXD4	MAX dimerization protein 4
714	542	0.759104	MTMR14	myotubularin related protein 14, transcript variant X16
631	479	0.759113	PDIK1L	PDLIM1 interacting kinase 1 like, transcript variant X2
191	145	0.759162	WNT11	Wnt family member 11, transcript variant X6
1117	848	0.759176	GOLGA4	golgin A4, transcript variant X8
216	164	0.759259	EHD3	EH domain containing 3, transcript variant X1
486	369	0.759259	ZKSCAN2	zinc finger with KRAB and SCAN domains 2
727	552	0.759285	GM2A	GM2 ganglioside activator, transcript variant 2
1047	795	0.759312	DPYSL5	dihydropyrimidinase like 5, transcript variant X2
428	325	0.759346	THRA	thyroid hormone receptor alpha, transcript variant 4
266	202	0.759398	ANAPC4	anaphase promoting complex subunit 4, transcript variant X4
370	281	0.759459	EPHB2	EPH receptor B2, transcript variant X3
449	341	0.759465	STAU2	staufen double-stranded RNA binding protein 2, transcript variant 4
2981	2264	0.759477	DIAPH1	diaphanous related formin 1, transcript variant X4
158	120	0.759494	GPR155	G protein-coupled receptor 155, transcript variant X2
578	439	0.759516	GMCL1	germ cell-less 1, spermatogenesis associated, transcript variant X5
183	139	0.759563	TSEN15	tRNA splicing endonuclease subunit 15, transcript variant 7
549	417	0.759563	CD2AP	CD2 associated protein, transcript variant X3
653	496	0.759571	MPP6	membrane palmitoylated protein 6, transcript variant X8
287	218	0.759582	ZNF570	zinc finger protein 570, transcript variant X2
312	237	0.759615	LMX1B	LIM homeobox transcription factor 1 beta, transcript variant 3
204	155	0.759804	IFT122	intraflagellar transport 122, transcript variant X27
533	405	0.75985	MAP3K1	mitogen-activated protein kinase kinase kinase 1, transcript variant X3
279	212	0.759857	C17orf80	chromosome 17 open reading frame 80, transcript variant 5
1104	839	0.759964	SUCO	SUN domain containing ossification factor, transcript variant X1
350	266	0.76	TBC1D30	TBC1 domain family member 30, transcript variant X4
350	266	0.76	KLF5	Kruppel like factor 5, transcript variant 2
725	551	0.76	NOTCH1	notch receptor 1, transcript variant X1
221	168	0.760181	TOGARAM1	TOG array regulator of axonemal microtubules 1, transcript variant X7
146	111	0.760274	LIPG	lipase G, endothelial type, transcript variant X2
242	184	0.760331	LOC100507002	uncharacterized LOC100507002
2604	1980	0.760369	KIF1C	kinesin family member 1C, transcript variant X1
505	384	0.760396	MAPKAP1	MAPK associated protein 1, transcript variant 6
697	530	0.760402	SMC2	structural maintenance of chromosomes 2, transcript variant X15
576	438	0.760417	GTF2IRD1	GTF2I repeat domain containing 1, transcript variant X1
426	324	0.760563	MBNL1	muscleblind like splicing regulator 1, transcript variant X22
639	486	0.760563	KLHL36	kelch like family member 36, transcript variant 2
401	305	0.760599	KIAA1549	KIAA1549, transcript variant X1
330	251	0.760606	ZNF468	zinc finger protein 468, transcript variant 2
1308	995	0.760703	DROSHA	drosha ribonuclease III, transcript variant X12
761	579	0.760841	WBP1	WW domain binding protein 1
276	210	0.76087	DENND2C	DENN domain containing 2C, transcript variant 2
1355	1031	0.760886	DDI2	DNA damage inducible 1 homolog 2
4743	3609	0.760911	NUFIP2	nuclear FMR1 interacting protein 2, transcript variant X1
745	567	0.761074	ADCY6	adenylate cyclase 6, transcript variant X1
314	239	0.761146	ADPGK	ADP dependent glucokinase, transcript variant X5
176	134	0.761364	LOC101927746	uncharacterized LOC101927746
264	201	0.761364	VPS18	VPS18 core subunit of CORVET and HOPS complexes, transcript variant X3
813	619	0.761378	PHACTR2	phosphatase and actin regulator 2, transcript variant 3
2678	2039	0.761389	EWSR1	EWS RNA binding protein 1, transcript variant 5
373	284	0.761394	CEBPZOS	CEBPZ opposite strand, transcript variant X4
1027	782	0.761441	UCHL5	ubiquitin C-terminal hydrolase L5, transcript variant 5
239	182	0.761506	ZNF549	zinc finger protein 549, transcript variant 2
151	115	0.761589	KIAA1586	KIAA1586, transcript variant X1
151	115	0.761589	SCN8A	sodium voltage-gated channel alpha subunit 8, transcript variant 1
1179	898	0.761662	ATG9A	autophagy related 9A, transcript variant 2
835	636	0.761677	NAT8L	N-acetyltransferase 8 like
428	326	0.761682	DESI2	desumoylating isopeptidase 2, transcript variant X5
449	342	0.761693	P3H3	prolyl 3-hydroxylase 3
806	614	0.761787	ZNF224	zinc finger protein 224
1394	1062	0.761836	MAST2	microtubule associated serine/threonine kinase 2, transcript variant X10
861	656	0.761905	CHAMP1	chromosome alignment maintaining phosphoprotein 1, transcript variant 1
647	493	0.761978	PATZ1	POZ/BTB and AT hook containing zinc finger 1, transcript variant 4
2483	1892	0.761981	EIF3B	eukaryotic translation initiation factor 3 subunit B, transcript variant X5
1345	1025	0.762082	YOD1	YOD1 deubiquitinase, transcript variant 2
454	346	0.762115	PHKG2	phosphorylase kinase catalytic subunit gamma 2, transcript variant 2
433	330	0.762125	TUBB6	tubulin beta 6 class V, transcript variant 3
206	157	0.762136	VIPAS39	VPS33B interacting protein, apical-basolateral polarity regulator, spe-39 homolog, transcript variant X3
185	141	0.762162	CHP1	calcineurin like EF-hand protein 1, transcript variant X1
719	548	0.76217	SHROOM3	shroom family member 3
349	266	0.762178	TTYH3	tweety family member 3, transcript variant X2
349	266	0.762178	LOC283788	FSHD region gene 1 pseudogene
307	234	0.762215	ZXDC	ZXD family zinc finger C, transcript variant X3
143	109	0.762238	ITGB8	integrin subunit beta 8, transcript variant X3
408	311	0.762255	ZNF544	zinc finger protein 544, transcript variant X3
1325	1010	0.762264	TUB	TUB bipartite transcription factor, transcript variant X1
1098	837	0.762295	PREPL	prolyl endopeptidase like, transcript variant 7
808	616	0.762376	ITGAV	integrin subunit alpha V, transcript variant 2
682	520	0.762463	CNOT2	CCR4-NOT transcription complex subunit 2, transcript variant X17
581	443	0.762478	ST6GALNAC6	ST6 N-acetylgalactosaminide alpha-2,6-sialyltransferase 6, transcript variant 6
981	748	0.762487	RB1CC1	RB1 inducible coiled-coil 1, transcript variant X14
160	122	0.7625	FAM126A	family with sequence similarity 126 member A, transcript variant X4
539	411	0.762523	PELI1	pellino E3 ubiquitin protein ligase 1, transcript variant X2
219	167	0.762557	TUT7	terminal uridylyl transferase 7, transcript variant X11
139	106	0.76259	MDM1	Mdm1 nuclear protein, transcript variant 2
813	620	0.762608	PACS2	phosphofurin acidic cluster sorting protein 2, transcript variant 3
969	739	0.762642	KDM6A	lysine demethylase 6A, transcript variant X13
771	588	0.762646	NUP85	nucleoporin 85, transcript variant X10
316	241	0.762658	LRP2	LDL receptor related protein 2, transcript variant X2
1580	1205	0.762658	PCNT	pericentrin, transcript variant X5
177	135	0.762712	SOCS2	suppressor of cytokine signaling 2, transcript variant X8
430	328	0.762791	PRPF3	pre-mRNA processing factor 3, transcript variant X15
156	119	0.762821	SPRED2	sprouty related EVH1 domain containing 2, transcript variant X2
936	714	0.762821	GEMIN5	gem nuclear organelle associated protein 5, transcript variant 1
2551	1946	0.762838	AGO2	argonaute RISC catalytic component 2, transcript variant X4
350	267	0.762857	SEMA4G	semaphorin 4G, transcript variant 2
641	489	0.762871	MYO5A	myosin VA, transcript variant X3
540	412	0.762963	ASXL2	ASXL transcriptional regulator 2, transcript variant 3
308	235	0.762987	FOXRED1	FAD dependent oxidoreductase domain containing 1, transcript variant X3
422	322	0.763033	FZD1	frizzled class receptor 1
498	380	0.763052	HBS1L	HBS1 like translational GTPase, transcript variant X2
266	203	0.763158	PPIL2	peptidylprolyl isomerase like 2, transcript variant X11
625	477	0.7632	PNPT1	polyribonucleotide nucleotidyltransferase 1, transcript variant X3
2196	1676	0.763206	MACF1	microtubule actin crosslinking factor 1
207	158	0.763285	BRPF3	bromodomain and PHD finger containing 3, transcript variant X8
790	603	0.763291	TOR1AIP2	torsin 1A interacting protein 2, transcript variant 5
148	113	0.763514	TMEM254	transmembrane protein 254, transcript variant X3
554	423	0.763538	TAOK2	TAO kinase 2, transcript variant X6
935	714	0.763636	PHKA2	phosphorylase kinase regulatory subunit alpha 2, transcript variant X6
1058	808	0.763705	RASSF3	Ras association domain family member 3, transcript variant X2
838	640	0.763723	PDP1	pyruvate dehyrogenase phosphatase catalytic subunit 1, transcript variant X1
182	139	0.763736	DUSP10	dual specificity phosphatase 10, transcript variant X1
707	540	0.763791	TBL3	transducin beta like 3
995	760	0.763819	UBA3	ubiquitin like modifier activating enzyme 3, transcript variant 3
1156	883	0.763841	OPTN	optineurin, transcript variant 1
343	262	0.763848	SLC44A1	solute carrier family 44 member 1, transcript variant X2
195	149	0.764103	CNEP1R1	CTD nuclear envelope phosphatase 1 regulatory subunit 1, transcript variant 3
2332	1782	0.764151	DVL1	dishevelled segment polarity protein 1, transcript variant X1
386	295	0.764249	NOL6	nucleolar protein 6, transcript variant gamma
386	295	0.764249	AXIN2	axin 2, transcript variant 2
683	522	0.764275	XYLT2	xylosyltransferase 2, transcript variant X1
1133	866	0.764342	DIP2B	disco interacting protein 2 homolog B
505	386	0.764356	SLC10A3	solute carrier family 10 member 3, transcript variant X4
344	263	0.764535	AGTPBP1	ATP/GTP binding protein 1, transcript variant X13
412	315	0.764563	ADGRA3	adhesion G protein-coupled receptor A3, transcript variant X3
599	458	0.764608	COG1	component of oligomeric golgi complex 1
357	273	0.764706	ZNF792	zinc finger protein 792
251	192	0.76494	NR1D1	nuclear receptor subfamily 1 group D member 1
3404	2604	0.764982	CAPRIN1	cell cycle associated protein 1, transcript variant 2
349	267	0.765043	CCPG1	cell cycle progression 1, transcript variant 4
464	355	0.765086	PPME1	protein phosphatase methylesterase 1, transcript variant X2
298	228	0.765101	EPPK1	epiplakin 1, transcript variant X3
430	329	0.765116	PITPNM1	phosphatidylinositol transfer protein membrane associated 1, transcript variant X5
826	632	0.765133	AP3B1	adaptor related protein complex 3 subunit beta 1, transcript variant X3
21845	16715	0.765164	FLNA	filamin A, transcript variant 2
639	489	0.765258	SNAP47	synaptosome associated protein 47, transcript variant 11
196	150	0.765306	ZSCAN32	zinc finger and SCAN domain containing 32, transcript variant 4
196	150	0.765306	RBM41	RNA binding motif protein 41, transcript variant X1
669	512	0.765321	ATF7IP	activating transcription factor 7 interacting protein, transcript variant X8
3644	2789	0.765368	UBR4	ubiquitin protein ligase E3 component n-recognin 4
2711	2075	0.7654	SMG5	SMG5 nonsense mediated mRNA decay factor, transcript variant 2
712	545	0.765449	FBXO30	F-box protein 30, transcript variant X1
371	284	0.765499	FERMT1	fermitin family member 1, transcript variant X1
1096	839	0.765511	EDEM1	ER degradation enhancing alpha-mannosidase like protein 1, transcript variant X3
209	160	0.76555	SPTLC1	serine palmitoyltransferase long chain base subunit 1, transcript variant 2
209	160	0.76555	MESD	mesoderm development LRP chaperone, transcript variant 3
546	418	0.765568	SORBS1	sorbin and SH3 domain containing 1, transcript variant X41
529	405	0.765595	SEMA6A	semaphorin 6A, transcript variant X2
239	183	0.76569	DOCK1	dedicator of cytokinesis 1, transcript variant X7
525	402	0.765714	BMF	Bcl2 modifying factor, transcript variant 3
286	219	0.765734	PTPN21	protein tyrosine phosphatase non-receptor type 21, transcript variant X6
397	304	0.765743	LARP4	La ribonucleoprotein domain family member 4, transcript variant 30
444	340	0.765766	GTF3C3	general transcription factor IIIC subunit 3, transcript variant 2
158	121	0.765823	PPM1M	protein phosphatase, Mg2+/Mn2+ dependent 1M, transcript variant 2
598	458	0.765886	METTL2B	methyltransferase like 2B
346	265	0.765896	FOSL1	FOS like 1, AP-1 transcription factor subunit, transcript variant 6
564	432	0.765957	EPHA2	EPH receptor A2, transcript variant X1
846	648	0.765957	THOC3	THO complex 3, transcript variant X1
2303	1764	0.765957	TIMELESS	timeless circadian regulator, transcript variant 3
829	635	0.765983	CAPN7	calpain 7, transcript variant X12
453	347	0.766004	INPP5K	inositol polyphosphate-5-phosphatase K, transcript variant X8
406	311	0.76601	TUSC1	tumor suppressor candidate 1
915	701	0.76612	NCOR1	nuclear receptor corepressor 1, transcript variant 2
201	154	0.766169	TRERF1	transcriptional regulating factor 1, transcript variant X27
402	308	0.766169	TBC1D13	TBC1 domain family member 13, transcript variant 2
278	213	0.766187	SKIL	SKI like proto-oncogene, transcript variant X3
154	118	0.766234	UVRAG	UV radiation resistance associated, transcript variant X6
231	177	0.766234	INKA2	inka box actin regulator 2, transcript variant 2
415	318	0.766265	TPM1	tropomyosin 1, transcript variant X12
796	610	0.766332	CASP2	caspase 2, transcript variant 3
167	128	0.766467	BICC1	BicC family RNA binding protein 1, transcript variant X5
1409	1080	0.766501	SFXN1	sideroflexin 1, transcript variant 7
651	499	0.766513	NCOA6	nuclear receptor coactivator 6, transcript variant 2
454	348	0.76652	DDX12P	DEAD/H-box helicase 12, pseudogene
454	348	0.76652	PDE8A	phosphodiesterase 8A, transcript variant X3
257	197	0.766537	NBN	nibrin, transcript variant X4
557	427	0.766607	PKP4	plakophilin 4, transcript variant X23
210	161	0.766667	IFITM3	interferon induced transmembrane protein 3, transcript variant 2
330	253	0.766667	ZBTB38	zinc finger and BTB domain containing 38, transcript variant 1
420	322	0.766667	AP1G2	adaptor related protein complex 1 subunit gamma 2, transcript variant X26
3506	2688	0.766686	IQGAP1	IQ motif containing GTPase activating protein 1, transcript variant X1
986	756	0.766734	MON2	MON2 homolog, regulator of endosome-to-Golgi trafficking, transcript variant X6
193	148	0.766839	ARSJ	arylsulfatase family member J, transcript variant X4
193	148	0.766839	TIMM23B	translocase of inner mitochondrial membrane 23 homolog B, transcript variant 3
296	227	0.766892	LYN	LYN proto-oncogene, Src family tyrosine kinase, transcript variant X2
562	431	0.766904	MAP3K4	mitogen-activated protein kinase kinase kinase 4, transcript variant X3
133	102	0.766917	NEXMIF	neurite extension and migration factor
399	306	0.766917	LIX1L	limb and CNS expressed 1 like, transcript variant X1
1571	1205	0.767027	DIS3	DIS3 homolog, exosome endoribonuclease and 3'-5' exoribonuclease, transcript variant 3
378	290	0.767196	TARSL2	threonyl-tRNA synthetase like 2, transcript variant X8
1831	1405	0.76734	NEO1	neogenin 1, transcript variant X11
245	188	0.767347	ITSN2	intersectin 2, transcript variant 2
245	188	0.767347	ZNF202	zinc finger protein 202, transcript variant 4
331	254	0.767372	PIK3CA	phosphatidylinositol-4,5-bisphosphate 3-kinase catalytic subunit alpha, transcript variant X2
258	198	0.767442	TMEM120A	transmembrane protein 120A, transcript variant 4
473	363	0.767442	TP73-AS1	TP73 antisense RNA 1, transcript variant 5
516	396	0.767442	GFER	growth factor, augmenter of liver regeneration
787	604	0.767471	AQR	aquarius intron-binding spliceosomal factor
185	142	0.767568	CCDC181	coiled-coil domain containing 181, transcript variant X1
882	677	0.767574	SEPTIN6	septin 6, transcript variant X8
1209	928	0.767577	CENPE	centromere protein E, transcript variant X6
142	109	0.767606	METTL8	methyltransferase like 8, transcript variant X7
1102	846	0.767695	BRCA1	BRCA1 DNA repair associated, transcript variant 4
805	618	0.767702	MAK16	MAK16 homolog
366	281	0.76776	CDYL2	chromodomain Y like 2, transcript variant X1
12772	9806	0.767773	FASN	fatty acid synthase, transcript variant X1
543	417	0.767956	TNFRSF10A	TNF receptor superfamily member 10a
612	470	0.767974	KBTBD2	kelch repeat and BTB domain containing 2, transcript variant X4
612	470	0.767974	ELMO2	engulfment and cell motility 2, transcript variant X7
906	696	0.768212	MCM8	minichromosome maintenance 8 homologous recombination repair factor, transcript variant X3
2093	1608	0.768275	MCM3AP	minichromosome maintenance complex component 3 associated protein
285	219	0.768421	PNMA8A	PNMA family member 8A, transcript variant 2
311	239	0.768489	ATG14	autophagy related 14, transcript variant X1
648	498	0.768519	QTRT2	queuine tRNA-ribosyltransferase accessory subunit 2, transcript variant 3
1443	1109	0.768538	PNPLA2	patatin like phospholipase domain containing 2
350	269	0.768571	MBD4	methyl-CpG binding domain 4, DNA glycosylase, transcript variant 5
510	392	0.768627	CDK5R1	cyclin dependent kinase 5 regulatory subunit 1, transcript variant X2
389	299	0.768638	UTP20	UTP20 small subunit processome component
134	103	0.768657	GALM	galactose mutarotase, transcript variant X2
134	103	0.768657	DKFZP586I1420	uncharacterized protein DKFZp586I1420
147	113	0.768707	UBE2W	ubiquitin conjugating enzyme E2 W, transcript variant 3
160	123	0.76875	RAB3A	RAB3A, member RAS oncogene family
359	276	0.768802	RFTN1	raftlin, lipid raft linker 1, transcript variant X8
2297	1766	0.768829	CDS2	CDP-diacylglycerol synthase 2, transcript variant X3
5488	4220	0.76895	DYNC1H1	dynein cytoplasmic 1 heavy chain 1
329	253	0.768997	CNNM3	cyclin and CBS domain divalent metal cation transport mediator 3, transcript variant X1
394	303	0.769036	ABCF3	ATP binding cassette subfamily F member 3, transcript variant 4
1182	909	0.769036	LRFN1	leucine rich repeat and fibronectin type III domain containing 1
1403	1079	0.769066	KCTD20	potassium channel tetramerization domain containing 20, transcript variant 5
979	753	0.769152	ENPP1	ectonucleotide pyrophosphatase/phosphodiesterase 1
1512	1163	0.76918	VEGFA	vascular endothelial growth factor A, transcript variant 10
260	200	0.769231	ST7L	suppression of tumorigenicity 7 like, transcript variant X9
429	330	0.769231	SH2B1	SH2B adaptor protein 1, transcript variant 7
2730	2100	0.769231	ADNP	activity dependent neuroprotector homeobox, transcript variant 4
711	547	0.769339	PCSK6	proprotein convertase subtilisin/kexin type 6, transcript variant 3
1609	1238	0.769422	CDC27	cell division cycle 27, transcript variant X4
1080	831	0.769444	NRIP1	nuclear receptor interacting protein 1, transcript variant X6
347	267	0.769452	ZNF354B	zinc finger protein 354B
608	468	0.769737	RBM6	RNA binding motif protein 6, transcript variant X4
721	555	0.769764	DCUN1D5	defective in cullin neddylation 1 domain containing 5, transcript variant X1
504	388	0.769841	NFX1	nuclear transcription factor, X-box binding 1, transcript variant 3
578	445	0.769896	DENND4B	DENN domain containing 4B, transcript variant X7
339	261	0.769912	KIAA1958	KIAA1958, transcript variant X1
500	385	0.77	LDLRAD3	low density lipoprotein receptor class A domain containing 3, transcript variant 3
474	365	0.770042	ELL2	elongation factor for RNA polymerase II 2, transcript variant X1
274	211	0.770073	XPO4	exportin 4, transcript variant X12
435	335	0.770115	SEC24A	SEC24 homolog A, COPII coat complex component, transcript variant X5
596	459	0.770134	GNA12	G protein subunit alpha 12, transcript variant 2
596	459	0.770134	CDON	cell adhesion associated, oncogene regulated, transcript variant X5
222	171	0.77027	SIRT6	sirtuin 6, transcript variant 7
135	104	0.77037	CLIP4	CAP-Gly domain containing linker protein family member 4, transcript variant 4
1015	782	0.770443	RALGDS	ral guanine nucleotide dissociation stimulator, transcript variant 2
292	225	0.770548	C2CD2L	C2CD2 like, transcript variant X5
523	403	0.770554	MLST8	MTOR associated protein, LST8 homolog, transcript variant X11
1347	1038	0.770601	RICTOR	RPTOR independent companion of MTOR complex 2, transcript variant X5
545	420	0.770642	ARFGEF1	ADP ribosylation factor guanine nucleotide exchange factor 1, transcript variant X3
423	326	0.770686	ANK2	ankyrin 2, transcript variant 49
1945	1499	0.770694	FAT1	FAT atypical cadherin 1, transcript variant X2
567	437	0.770723	L3MBTL3	L3MBTL histone methyl-lysine binding protein 3, transcript variant 1
253	195	0.770751	ULBP3	UL16 binding protein 3
262	202	0.770992	SAMD8	sterile alpha motif domain containing 8, transcript variant X5
821	633	0.771011	ZNF585B	zinc finger protein 585B
249	192	0.771084	LOC108783654	uncharacterized LOC108783654
1577	1216	0.771084	SCYL2	SCY1 like pseudokinase 2, transcript variant 5
201	155	0.771144	LOC400446
1324	1021	0.771148	CEP350	centrosomal protein 350, transcript variant X3
472	364	0.771186	CCDC14	coiled-coil domain containing 14, transcript variant X16
1023	789	0.771261	NBR1	NBR1 autophagy cargo receptor, transcript variant 4
1742	1344	0.771527	UBTF	upstream binding transcription factor, transcript variant X8
1147	885	0.771578	ZNF721	zinc finger protein 721
1288	994	0.771739	NELL2	neural EGFL like 2, transcript variant 4
1551	1197	0.77176	SNORD86	small nucleolar RNA, C/D box 86
241	186	0.771784	USP24	ubiquitin specific peptidase 24, transcript variant X12
149	115	0.771812	TIAM2	T cell lymphoma invasion and metastasis 2, transcript variant 2
206	159	0.771845	LRRC28	leucine rich repeat containing 28, transcript variant X3
947	731	0.771911	PYGO2	pygopus family PHD finger 2
456	352	0.77193	TMEM8A	transmembrane protein 8A
592	457	0.771959	ZNF618	zinc finger protein 618, transcript variant X19
1193	921	0.772003	LYRM2	LYR motif containing 2, transcript variant 1
1136	877	0.772007	POLRMT	RNA polymerase mitochondrial
873	674	0.77205	MAN2C1	mannosidase alpha class 2C member 1, transcript variant 4
136	105	0.772059	ARMC9	armadillo repeat containing 9, transcript variant X16
487	376	0.772074	PVR	PVR cell adhesion molecule, transcript variant 4
2637	2036	0.772089	ANLN	anillin actin binding protein, transcript variant X1
1018	786	0.772102	KLHL21	kelch like family member 21, transcript variant 1
237	183	0.772152	ASXL3	ASXL transcriptional regulator 3, transcript variant X1
202	156	0.772277	LOC730101	uncharacterized LOC730101, transcript variant 2
1199	926	0.77231	TPM4	tropomyosin 4, transcript variant X1
549	424	0.772313	STAT1	signal transducer and activator of transcription 1, transcript variant beta
699	540	0.772532	FAF2	Fas associated factor family member 2, transcript variant X1
787	608	0.772554	BCKDK	branched chain keto acid dehydrogenase kinase, transcript variant X1
321	248	0.772586	AK1	adenylate kinase 1, transcript variant X3
717	554	0.772664	PKD1	polycystin 1, transient receptor potential channel interacting, transcript variant X7
1047	809	0.772684	LDLR	low density lipoprotein receptor, transcript variant 4
1399	1081	0.772695	TRMT2A	tRNA methyltransferase 2 homolog A, transcript variant X2
176	136	0.772727	TMTC1	transmembrane O-mannosyltransferase targeting cadherins 1, transcript variant X6
889	687	0.772778	TTF2	transcription termination factor 2, transcript variant X13
700	541	0.772857	KDM6B	lysine demethylase 6B, transcript variant X1
317	245	0.772871	DNAJB2	DnaJ heat shock protein family (Hsp40) member B2, transcript variant 1
251	194	0.772908	POC1B-GALNT4	POC1B-GALNT4 readthrough, transcript variant 2
938	725	0.772921	ATP2C1	ATPase secretory pathway Ca2+ transporting 1, transcript variant X6
793	613	0.773014	SPTY2D1	SPT2 chromatin protein domain containing 1, transcript variant X1
1018	787	0.773084	PLK2	polo like kinase 2, transcript variant 2
238	184	0.773109	SLCO4C1	solute carrier organic anion transporter family member 4C1, transcript variant X2
313	242	0.773163	PSMA3-AS1	PSMA3 antisense RNA 1, transcript variant 2
3183	2461	0.77317	TFDP1	transcription factor Dp-1, transcript variant X12
441	341	0.773243	CTTNBP2NL	CTTNBP2 N-terminal like, transcript variant X2
397	307	0.7733	SENP5	SUMO specific peptidase 5, transcript variant X1
1169	904	0.773311	LINC00674	long intergenic non-protein coding RNA 674
750	580	0.773333	MMAB	metabolism of cobalamin associated B, transcript variant X1
406	314	0.773399	FAM193A	family with sequence similarity 193 member A, transcript variant X6				1.2987
309	239	0.773463	PAQR8	progestin and adipoQ receptor family member 8
309	239	0.773463	CBX8	chromobox 8
883	683	0.773499	NVL	nuclear VCP like, transcript variant X13
1934	1496	0.773526	SRF	serum response factor, transcript variant 2
1294	1001	0.77357	DNAJC10	DnaJ heat shock protein family (Hsp40) member C10, transcript variant 5
159	123	0.773585	ECEL1	endothelin converting enzyme like 1, transcript variant 2
508	393	0.773622	UTP15	UTP15 small subunit processome component, transcript variant 2
433	335	0.773672	HCCS	holocytochrome c synthase, transcript variant 1
946	732	0.773784	ATRN	attractin, transcript variant 4
336	260	0.77381	GEN1	GEN1 Holliday junction 5' flap endonuclease, transcript variant X1
871	674	0.773823	ZC3H14	zinc finger CCCH-type containing 14, transcript variant X3
973	753	0.773895	CCP110	centriolar coiled-coil protein 110, transcript variant X1
814	630	0.773956	RC3H1	ring finger and CCCH-type domains 1, transcript variant 4
531	411	0.774011	TOP3B	DNA topoisomerase III beta, transcript variant 3
416	322	0.774038	CLOCK	clock circadian regulator, transcript variant X7
1749	1354	0.774157	NUP155	nucleoporin 155, transcript variant X2
1448	1121	0.774171	MINK1	misshapen like kinase 1, transcript variant X9
341	264	0.774194	PNPLA8	patatin like phospholipase domain containing 8, transcript variant X6
372	288	0.774194	IBA57	iron-sulfur cluster assembly factor IBA57, transcript variant 2
651	504	0.774194	UBR1	ubiquitin protein ligase E3 component n-recognin 1
926	717	0.774298	SCML2	Scm polycomb group protein like 2, transcript variant X5
195	151	0.774359	TMEM222	transmembrane protein 222, transcript variant X1
275	213	0.774545	HACD1	3-hydroxyacyl-CoA dehydratase 1, transcript variant X2
275	213	0.774545	CTSC	cathepsin C, transcript variant 3
794	615	0.774559	VPS13D	vacuolar protein sorting 13 homolog D, transcript variant 1
244	189	0.77459	RASGEF1B	RasGEF domain family member 1B, transcript variant 3
244	189	0.77459	RUSC2	RUN and SH3 domain containing 2, transcript variant 4
2267	1756	0.774592	HLTF	helicase like transcription factor, transcript variant 4
528	409	0.774621	SFRP1	secreted frizzled related protein 1
142	110	0.774648	LINC01061	long intergenic non-protein coding RNA 1061
4491	3479	0.77466	GCN1	GCN1 activator of EIF2AK4
253	196	0.774704	ZNF273	zinc finger protein 273, transcript variant 2
182	141	0.774725	RHBDF2	rhomboid 5 homolog 2, transcript variant X6
586	454	0.774744	DCLRE1B	DNA cross-link repair 1B, transcript variant 5
666	516	0.774775	NXPE3	neurexophilin and PC-esterase domain family member 3, transcript variant 12
453	351	0.774834	LIMD2	LIM domain containing 2, transcript variant X1
342	265	0.774854	KANK1	KN motif and ankyrin repeat domains 1, transcript variant 10
382	296	0.774869	ALG10B	ALG10 alpha-1,2-glucosyltransferase B, transcript variant 2
782	606	0.774936	MFAP3	microfibril associated protein 3, transcript variant 2
