# Supplementary material for: Casomorphine-10 (CM-10) Peptide Orchestrates Circadian and Neurodevelopmental Gene Clusters via δ-Opioid Receptor Signaling: Insights from Transcriptome Analysis with δ-Opioid Receptor-Expressing HEK293 Cells
Source: Life (Basel). 2025 Oct 20;15(10):1636. doi: 10.3390/life15101636 (PMC12565452; doi:10.3390/life15101636)
Supplement: Supplementary file 1 [file life-15-01636-s001.zip › CM-10 gene expressions (Supplementary Table S2) 20250915.xlsx]

## Sheet: Table S2 Upregulated genes
	Supplementary Table 2. Upregulated gene expressions in DOR-HEK293 cells by CM-10 exposure.
	Cont Av	CM-10 Av	CM-10 Av/Cont Av	Gene	Role
	25	190	7.6	PCGF2	polycomb group ring finger 2, transcript variant 2
	18	126	7	TAF9	TATA-box binding protein associated factor 9, transcript variant 1
	20	120	6	AK6	adenylate kinase 6, transcript variant 2
	24	116	4.83333	VPS28	VPS28 subunit of ESCRT-I, transcript variant 2
	39	142	3.64103	UQCRC2	ubiquinol-cytochrome c reductase core protein 2
	61	168	2.7541	SURF4	surfeit 4, transcript variant 3
	44	100	2.27273	PSMB3	proteasome subunit beta 3, transcript variant 2
	169	302	1.78698	C4orf48	chromosome 4 open reading frame 48, transcript variant X1
	79	133	1.68354	SSBP1	single stranded DNA binding protein 1, transcript variant 6
	111	186	1.67568	LRRC26	leucine rich repeat containing 26
	66	110	1.66667	SOCS1	suppressor of cytokine signaling 1
	144	238	1.65278	RN7SL2	RNA component of signal recognition particle 7SL2
	150	244	1.62667	LOC105378179	uncharacterized LOC105378179, transcript variant X1
	196	318	1.62245	LOC107987206	uncharacterized LOC107987206
	196	318	1.62245	RN7SL1	RNA component of signal recognition particle 7SL1
	86	139	1.61628	RPL24P8
	101	162	1.60396	EIF3CL	eukaryotic translation initiation factor 3 subunit C like, transcript variant X2
	95	149	1.56842	SMG1P2	SMG1 pseudogene 2, transcript variant 2
	211	313	1.48341	RPL7AP62
	112	159	1.41964	TRNN	tRNA-Asn
	117	166	1.4188	RPL37P2
	166	235	1.41566	FAM3C2
	79	111	1.40506	LINC01023	long intergenic non-protein coding RNA 1023
	75	105	1.4	ZNF761	zinc finger protein 761, transcript variant 4
	413	578	1.39952	EBPL	EBP like, transcript variant 4
	73	101	1.38356	EVA1B	eva-1 homolog B, transcript variant 1
	179	247	1.37989	TRNI	tRNA-Ile
	80	110	1.375	SNHG9	small nucleolar RNA host gene 9
	132	178	1.34848	TRNY	tRNA-Tyr
	144	189	1.3125	TRNC	tRNA-Cys
	106	139	1.31132	ST20	suppressor of tumorigenicity 20, transcript variant 5
	188	246	1.30851	HMGN5	high mobility group nucleosome binding domain 5
	115	150	1.30435	TRNA	tRNA-Ala
	317	411	1.29653	SNHG19	small nucleolar RNA host gene 19
