# Supplementary material for: Casomorphine-10 (CM-10) Peptide Orchestrates Circadian and Neurodevelopmental Gene Clusters via δ-Opioid Receptor Signaling: Insights from Transcriptome Analysis with δ-Opioid Receptor-Expressing HEK293 Cells
Source: Life (Basel). 2025 Oct 20;15(10):1636. doi: 10.3390/life15101636 (PMC12565452; doi:10.3390/life15101636)
Supplement: Supplementary file 1 [file life-15-01636-s001.zip › CM-10 gene expressions (Supplementary Table S3) 20250916.xlsx]

## Sheet: Table S3 (Biological process)
	Supplementary Table 3. Biological Process in GO analysis.
	Cellular process	315
	Biological regulation	256
	Regulation of biological process	247
	Regulation of cellular process	239
	Metabolic process	187
	Organic substance metabolic process	172
	Primary metabolic process	168
	Nitrogen compound metabolic process	166
	Regulation of metabolic process	165
	Macromolecule metabolic process	161
	Regulation of cellular biosynthetic process	161
	Regulation of macromolecule metabolic process	159
	Cellular metabolic process	159
	Positive regulation of biological process	156
	Positive regulation of cellular process	153
	Regulation of cellular metabolic process	149
	Regulation of primary metabolic process	148
	Regulation of nitrogen compound metabolic process	147
	Multicellular organismal process	143
	Developmental process	142
	Cellular response to stimulus	141
	Organelle organization	139
	Negative regulation of biological process	137
	Anatomical structure development	129
	Negative regulation of cellular process	126
	Regulation of gene expression	126
	Cellular component organization or biogenesis	118
	Cellular component organization	117
	Regulation of nucleobase-containing compound metabolic process	116
	Regulation of RNA metabolic process	116
	Regulation of biosynthetic process	116
	Regulation of macromolecule biosynthetic process	114
	Positive regulation of metabolic process	113
	Multicellular organism development	113
	Positive regulation of macromolecule metabolic process	112
	Cellular localization	104
	Positive regulation of cellular metabolic process	99
	Protein metabolic process	99
	System development	98
	Regulation of RNA biosynthetic process	97
	Regulation of response to stimulus	97
	Regulation of transcription, DNA-templated	96
	Cellular component biogenesis	91
	Cellular nitrogen compound metabolic process	91
	Negative regulation of metabolic process	88
	Animal organ development	86
	Macromolecule modification	84
	Regulation of cell communication	84
	Regulation of signaling	84
	Macromolecule localization	83
	Negative regulation of macromolecule metabolic process	83
	Organic cyclic compound metabolic process	83
	Protein modification process	82
	Negative regulation of nitrogen compound metabolic process	82
	Heterocycle metabolic process	82
	Cellular aromatic compound metabolic process	82
	Regulation of cellular component organization	81
	Protein localization	80
	Cellular component assembly	80
	Nucleobase-containing compound metabolic process	80
	Regulation of multicellular organismal process	80
	Regulation of developmental process	79
	Positive regulation of nucleobase-containing compound metabolic process	76
	Negative regulation of cellular metabolic process	76
	Nucleic acid metabolic process	75
	Regulation of signal transduction	74
	Regulation of transcription by RNA polymerase II	73
	Cellular macromolecule metabolic process	72
	Regulation of protein metabolic process	71
	Positive regulation of biosynthetic process	69
	Positive regulation of macromolecule biosynthetic process	68
	Positive regulation of cellular biosynthetic process	67
	Positive regulation of RNA metabolic process	66
	Anatomical structure morphogenesis	66
	Positive regulation of RNA biosynthetic process	62
	Establishment of localization in cell	62
	Nervous system development	62
	Positive regulation of transcription, DNA-templated	60
	Cell surface receptor signaling pathway	60
	Gene expression	58
	Cell development	57
	Negative regulation of nucleobase-containing compound metabolic process	56
	Negative regulation of biosynthetic process	54
	Negative regulation of macromolecule biosynthetic process	53
	Cellular response to stress	53
	Negative regulation of cellular biosynthetic process	53
	RNA metabolic process	50
	Chromosome organization	48
	Regulation of organelle organization	48
	Cell cycle process	47
	Vesicle-mediated transport	47
	Regulation of multicellular organismal development	47
	Nitrogen compound transport	47
	Negative regulation of response to stimulus	47
	Negative regulation of RNA metabolic process	46
	Cell projection organization	45
	Positive regulation of developmental process	45
	Positive regulation of multicellular organismal process	45
	Plasma membrane bounded cell projection organization	44
	Negative regulation of transcription, DNA-templated	44
	Regulation of protein modification process	44
	Embryo development	43
	Positive regulation of protein metabolic process	43
	Anatomical structure formation involved in morphogenesis	42
	Positive regulation of transcription by RNA polymerase II	42
	Establishment of protein localization	42
	Microtubule-based process	41
	Regulation of cellular component biogenesis	41
	Protein transport	41
	Organelle assembly	40
	Regulation of cell cycle	40
	Regulation of anatomical structure morphogenesis	39
	Neurogenesis	39
	Generation of neurons	35
	RNA processing	34
	Positive regulation of protein modification process	34
	Central nervous system development	34
	Positive regulation of cellular component organization	34
	Phosphorylation	33
	Macromolecule catabolic process	33
	Protein localization to organelle	32
	Regulation of cell cycle process	32
	Negative regulation of cell death	32
	Chromatin organization	31
	Embryo development ending in birth or egg hatching	31
	Cellular response to DNA damage stimulus	31
	DNA metabolic process	31
	Negative regulation of gene expression	31
	Mitotic cell cycle process	30
	Microtubule cytoskeleton organization	30
	Chordate embryonic development	30
	Membrane organization	30
	Head development	30
	Peptidyl-amino acid modification	30
	Negative regulation of programmed cell death	30
	Regulation of cellular response to stress	29
	Negative regulation of apoptotic process	29
	Brain development	28
	Endomembrane system organization	27
	Cellular component morphogenesis	27
	mRNA metabolic process	26
	Regulation of plasma membrane bounded cell projection organization	26
	Negative regulation of cellular component organization	25
	Developmental growth	24
	DNA repair	24
	Regulation of cell development	24
	Cell division	24
	Tissue morphogenesis	24
	Neuron projection development	24
	Regulation of cell cycle phase transition	23
	Embryonic morphogenesis	23
	Organelle localization	22
	Regulation of establishment of protein localization	22
	ncRNA metabolic process	22
	Vesicle organization	21
	Regulation of neuron projection development	21
	Localization within membrane	21
	Cell morphogenesis involved in differentiation	21
	Regulation of DNA recombination	20
	Regulation of neurogenesis	20
	Regulation of DNA metabolic process	20
	Histone modification	20
	ncRNA processing	20
	Ribonucleoprotein complex biogenesis	20
	Neuron projection morphogenesis	20
	Regulation of mitotic cell cycle	20
	Regulation of protein transport	20
	Regulation of cellular amide metabolic process	20
	Secretion by cell	19
	Plasma membrane bounded cell projection assembly	19
	Cell morphogenesis involved in neuron differentiation	19
	Morphogenesis of an epithelium	19
	Positive regulation of DNA metabolic process	18
	Regulation of mitotic cell cycle phase transition	18
	Negative regulation of cell cycle	18
	Regulation of GTPase activity	18
	Establishment of organelle localization	18
	In utero embryonic development	18
	Regulation of protein-containing complex assembly	18
	Negative regulation of cell cycle process	17
	Wnt signaling pathway	17
	Peptidyl-lysine modification	17
	Non-membrane-bounded organelle assembly	17
	Positive regulation of cell projection organization	17
	Cilium organization	17
	Axonogenesis	17
	Regulation of chromosome organization	16
	Golgi vesicle transport	16
	Epithelial tube morphogenesis	16
	Regulation of response to DNA damage stimulus	16
	DNA replication	15
	Double-strand break repair	15
	Exocytosis	15
	Positive regulation of cell development	15
	Cilium assembly	15
	Protein acylation	14
	Positive regulation of neurogenesis	14
	Axon guidance	14
	Chromosome segregation	14
	Regulation of angiogenesis	14
	Renal system development	14
	Microtubule organizing center organization	13
	Vesicle localization	13
	Microtubule-based transport	13
	DNA recombination	13
	Protein localization to cell periphery	13
	Nucleic acid phosphodiester bond hydrolysis	13
	Regulation of microtubule-based process	13
	Centrosome cycle	12
	Vesicle-mediated transport to the plasma membrane	12
	DNA-templated DNA replication	12
	Negative regulation of DNA metabolic process	12
	Regulation of axonogenesis	12
	Neural tube development	12
	Positive regulation of response to DNA damage stimulus	12
	Establishment of vesicle localization	12
	Protein localization to nucleus	12
	Cytoskeleton-dependent intracellular transport	12
	Regulation of organelle assembly	12
	rRNA processing	12
	Negative regulation of cell cycle phase transition	12
	Regulation of intracellular protein transport	12
	Nucleus organization	11
	Tube formation	11
	Transport along microtubule	11
	Mesenchymal cell differentiation	11
	Stem cell differentiation	11
	Spermatid development	11
	Protein localization to plasma membrane	11
	Vesicle tethering	10
	Canonical Wnt signaling pathway	10
	Cytoskeleton-dependent cytokinesis	10
	Double-strand break repair via homologous recombination	10
	Maintenance of cell number	10
	Positive regulation of DNA repair	10
	Regulation of double-strand break repair	10
	Signal transduction in response to DNA damage	10
	Cell cycle checkpoint signaling	10
	Vacuolar transport	10
	Positive regulation of cell growth	10
	Gastrulation	10
	DNA-templated DNA replication maintenance of fidelity	9
	Cellular response to ionizing radiation	9
	Positive regulation of axonogenesis	9
	Neural tube closure	9
	DNA geometric change	9
	post-Golgi vesicle-mediated transport	9
	Regulation of mitotic metaphase/anaphase transition	9
	Nuclear-transcribed mRNA catabolic process	9
	DNA damage checkpoint signaling	9
	Stem cell population maintenance	9
	Telomere organization	9
	Negative regulation of canonical Wnt signaling pathway	9
	Regulation of JNK cascade	9
	Negative regulation of intracellular steroid hormone receptor signaling pathway	8
	Exocytic process	8
	Organelle localization by membrane tethering	8
	Mitotic cytokinesis	8
	DNA duplex unwinding	8
	Histone acetylation	8
	Gene silencing by RNA	8
	Telomere maintenance	8
	RNA 3-end processing	8
	Blastocyst development	8
	Centriole replication	7
	Replication fork processing	7
	Regulation of centrosome duplication	7
	Golgi to plasma membrane transport	7
	Histone H3 acetylation	7
	Telencephalon cell migration	7
	Vesicle docking	7
	Positive regulation of DNA recombination	7
	Regulation of double-strand break repair via homologous recombination	7
	Endosome to lysosome transport	7
	Regulation of smoothened signaling pathway	7
	Cerebral cortex radially oriented cell migration	6
	Vesicle coating	6
	Membrane fission	6
	Vesicle docking involved in exocytosis	6
	Regulation of cell cycle checkpoint	6
	Glycogen metabolic process	6
	Nuclear envelope organization	6
	Homologous recombination	6
	Semaphorin-plexin signaling pathway involved in axon guidance	5
	Negative regulation of double-strand break repair	5
	Centrosome localization	5
	miRNA processing	5
	Negative regulation of telomere maintenance	5
	Wnt signaling pathway, planar cell polarity pathway	5
	Protein localization to cytoskeleton	5
	Vesicle tethering involved in exocytosis	4
	Endosomal vesicle fusion	4
	Protein desumoylation	4
	Regulation of SNARE complex assembly	4
	Negative regulation of intracellular estrogen receptor signaling pathway	4
	Negative regulation of double-strand break repair via homologous recombination	4
	Cardiac muscle cell proliferation	4
	Maintenance of protein location in nucleus	4
	Regulation of centriole replication	4
	Nuclear migration along microtubule	3
	Negative regulation of glucocorticoid receptor signaling pathway	3
	DNA strand resection involved in replication fork processing	3
	Convergent extension involved in gastrulation	3
	Histone H2A K63-linked deubiquitination	3
	Dichotomous subdivision of an epithelial terminal unit	3
	Cell motility involved in cerebral cortex radial glia guided migration	3
	Positive regulation of nitrogen compound metabolic process	1
