# Supplementary material for: Casomorphine-10 (CM-10) Peptide Orchestrates Circadian and Neurodevelopmental Gene Clusters via δ-Opioid Receptor Signaling: Insights from Transcriptome Analysis with δ-Opioid Receptor-Expressing HEK293 Cells
Source: Life (Basel). 2025 Oct 20;15(10):1636. doi: 10.3390/life15101636 (PMC12565452; doi:10.3390/life15101636)
Supplement: Supplementary file 1 [file life-15-01636-s001.zip › CM-10 gene expressions (Supplementary Table S4) 20250916.xlsx]

## Sheet: Table S4 (Cellular component)
	Supplementary Table S4. Cellular component in GO analysis.
	Cellular anatomical entity	335
	Protein-containing complex	210
	Intracellular organelle lumen	169
	Intracellular non-membrane-bounded organelle	167
	Nuclear lumen	160
	Nucleoplasm	148
	Cytosol	141
	Nuclear protein-containing complex	77
	Cytoskeleton	77
	Catalytic complex	71
	Chromosome	70
	Cell projection	67
	Plasma membrane bounded cell projection	64
	Microtubule cytoskeleton	56
	Intracellular protein-containing complex	52
	Transferase complex	50
	Supramolecular complex	45
	Nuclear body	40
	Chromatin	40
	Endosome	33
	Centrosome	30
	Ribonucleoprotein complex	26
	Perinuclear region of cytoplasm	24
	Dendrite	23
	Receptor complex	22
	Spindle	22
	Transcription regulator complex	20
	Chromosomal region	19
	Nuclear envelope	19
	Transferase complex, transferring phosphorus-containing groups	17
	Nuclear membrane	17
	Ubiquitin ligase complex	16
